# Supplementary material for: Soil fungal communities of ectomycorrhizal dominated woodlands across West Africa
Source: MycoKeys. 2021 Jun 11;81:45–68. doi: 10.3897/mycokeys.81.66249 (PMC8390883; doi:10.3897/mycokeys.81.66249)
Supplement: Supplementary material 1 — Datafile 1 [file mycokeys-81-045-s001.xlsx]

## Sheet: info
Title:
Soil fungal communities of ectomycorrhizal dominated woodlands across West Africa
Authors:
Peter Meidl1*, Brendan Furneaux2*, Kassim Tchan Issifou3**, Kerri Kluting1**, Martin Ryberg2, Marie-Laure Guissou4, Bakary Soro5, Aïssata Traoré6, Gbamon Konoumou7, Nourou S. Yorou3, Anna Rosling1***
this file contains site and host tree information from ECM dominated woodlads of West Africa sampled during the National Geographic Society exploration grant #CP-126R-17
More details on samples sites etc in datafile "West Africa 2018 - Soil Samples" in the public OSF associated with this publication

## Sheet: Site and host trees sampled
ID	Accno	Site	Habitat	Tree Species	Tree index	Tube Label	Sample Box	Location	Latitude	Longitude	Accuracy (m)	Altitude	Collection date	Collected by
KOTA-G-Ug01	ERS5551933	Kota Waterfall	Gallery Forest	Uapaca guineensis	1	Kota G Uap 1	1	1A	10°12'47"N	001°26'46" E	3	500	2018/6/22	Brendan Furneaux, Peter Meidl, Kassim Tchan, Nourou Yorou
KOTA-G-Bg04	ERS5551934	Kota Waterfall	Gallery Forest	Berlinia grandiflora	4	Kota G Berlinia IV	1	2A	10°12'46"N	001°26'46" E	3	504	2018/6/22	Brendan Furneaux, Peter Meidl, Kassim Tchan, Nourou Yorou
KOTA-G-Mk06	ERS5551935	Kota Waterfall	Gallery Forest	Monotes kerstingii	6	Kota G Monotes 6	1	3A	10°12'46"N	001°26'46" E	3	490	2018/6/22	Brendan Furneaux, Peter Meidl, Kassim Tchan, Nourou Yorou
KOTA-G-Ug08	ERS5551936	Kota Waterfall	Gallery Forest	Uapaca guineensis	8	Kota G Uap 8	1	4A	10°12'46"N	001°26'47" E	3	499	2018/6/22	Brendan Furneaux, Peter Meidl, Kassim Tchan, Nourou Yorou
KOTA-G-Ug10	ERS5551937	Kota Waterfall	Gallery Forest	Uapaca guineensis	10	Kota G Uapaca 10	1	5A	10°12'45"N	001°26'47" E	3	501	2018/6/22	Brendan Furneaux, Peter Meidl, Kassim Tchan, Nourou Yorou
KOTA-G-Bg11	ERS5551938	Kota Waterfall	Gallery Forest	Berlinia grandiflora	11	Kota G Berlinia 11	1	6A	10°12'44"N	001°26'47" E	3	487	2018/6/22	Brendan Furneaux, Peter Meidl, Kassim Tchan, Nourou Yorou
KOTA-G-Ug12	ERS5551939	Kota Waterfall	Gallery Forest	Uapaca guineensis	12	Kota G Uapaca 12	1	7A	10°12'45"N	001°26'47" E	3	508	2018/6/22	Brendan Furneaux, Peter Meidl, Kassim Tchan, Nourou Yorou
KOTA-G-Bg14	ERS5551940	Kota Waterfall	Gallery Forest	Berlinia grandiflora	14	Kota G Berlinia 14	1	8A	10°12'46"N	001°26'46" E	50	498	2018/6/22	Brendan Furneaux, Peter Meidl, Kassim Tchan, Nourou Yorou
KOTA-G-Bg15	ERS5551941	Kota Waterfall	Gallery Forest	Berlinia grandiflora	15	Kota G Berlinia 15	1	9A	10°12'46"N	001°26'45" E	3	499	2018/6/22	Brendan Furneaux, Peter Meidl, Kassim Tchan, Nourou Yorou
KOTA-G-Bg19	ERS5551942	Kota Waterfall	Gallery Forest	Berlinia grandiflora	19	Kota G Berlinia 19	1	1B	10°12'46"N	001°26'44" E	3	497	2018/6/22	Brendan Furneaux, Peter Meidl, Kassim Tchan, Nourou Yorou
KOTA-W-It01	ERS5551943	Kota Waterfall	Woodland	Isoberlinia tomentosa	1	Kota W Isoberlinia tomentosa 1	1	2B	10°12'44"N	001°26'47" E	3	517	2018/6/22	Kassim Tchan, Nourou Yorou
KOTA-W-Mk17	ERS5551944	Kota Waterfall	Woodland	Monotes kerstingii	17	Kota W Monotes 17	1	3B	10°12'44"N	001°26'45" E	3	517	2018/6/22	Brendan Furneaux, Peter Meidl
KOTA-W-It09	ERS5551945	Kota Waterfall	Woodland	Isoberlinia tomentosa	9	Kota W tomentosa 9	1	4B	10°12'30"N	001°26'43" E	3	517	2018/6/22	Kassim Tchan, Nourou Yorou
KOTA-W-It14	ERS5551946	Kota Waterfall	Woodland	Isoberlinia tomentosa	14	Kota W tomentosa 14	1	5B	10°12'29"N	001°26'43" E	3	517	2018/6/22	Brendan Furneaux, Peter Meidl
KOTA-W-Aa10	ERS5551947	Kota Waterfall	Woodland	Afzelia africana	10	Kota W Afzelia 10	1	6B	10°12'29"N	001°26'42" E	3	517	2018/6/22	Kassim Tchan, Nourou Yorou
KOTA-W-It11	ERS5551948	Kota Waterfall	Woodland	Isoberlinia tomentosa	11	Kota W tomentosa 11	1	7B	10°12'30"N	001°26'44" E	3	521	2018/6/22	Brendan Furneaux, Peter Meidl
KOTA-W-Mk12	ERS5551949	Kota Waterfall	Woodland	Monotes kerstingii	12	Kota W Monotes 12	1	8B	10°12'29"N	001°26'44" E	3	521	2018/6/22	Brendan Furneaux, Peter Meidl
KOTA-W-It16	ERS5551950	Kota Waterfall	Woodland	Isoberlinia tomentosa	16	Kota W tomentosa 16	1	9B	10°12'29"N	001°26'44" E	3	521	2018/6/22	Brendan Furneaux, Peter Meidl
KOTA-W-It06	ERS5551951	Kota Waterfall	Woodland	Isoberlinia tomentosa	6	Kota W Isoberlinia tomentosa 6	1	1C	10°12'29"N	001°26'44" E	3	515	2018/6/22	Kassim Tchan, Nourou Yorou
KOTA-W-Mk03	ERS5551952	Kota Waterfall	Woodland	Monotes kerstingii	3	Kota W Monotes 3	1	2C	10°12'29"N	001°26'44" E	3	507	2018/6/22	Kassim Tchan, Nourou Yorou
KOUF-G-Bg01	ERS5551953	Kou Forest	Gallery Forest	Berlinia grandiflora	1	KF 1	1	3C	11°11'14"N	004°26'29" W	3	383	2018/6/25	Brendan Furneaux, Peter Meidl
KOUF-G-Bg02	ERS5551954	Kou Forest	Gallery Forest	Berlinia grandiflora	2	KF 2	1	4C	11°11'14"N	004°26'29" W	3	403	2018/6/25	Brendan Furneaux, Peter Meidl
KOUF-G-Bg03	ERS5551955	Kou Forest	Gallery Forest	Berlinia grandiflora	3	KF 3	1	5C	11°11'15"N	004°26'29" W	9	391	2018/6/25	Brendan Furneaux, Peter Meidl
KOUF-G-Bg04	ERS5551956	Kou Forest	Gallery Forest	Berlinia grandiflora	4	KF 4	1	6C	11°11'14"N	004°26'29" W	4	381	2018/6/25	Brendan Furneaux, Peter Meidl
KOUF-G-Bg05	ERS5551957	Kou Forest	Gallery Forest	Berlinia grandiflora	5	KF 5	1	7C	11°11'13"N	004°26'29" W	3	396	2018/6/25	Brendan Furneaux, Peter Meidl
KOUF-G-Bg11	ERS5551958	Kou Forest	Gallery Forest	Berlinia grandiflora	11	KF 11	1	8C	11°11'14"N	004°26'31" W	3	345	2018/6/25	Kassim Tchan, Nourou Yorou
KOUF-G-Bg13	ERS5551959	Kou Forest	Gallery Forest	Berlinia grandiflora	13	KF 13	1	9C	11°11'16"N	004°26'29" W	4	370	2018/6/25	Kassim Tchan, Nourou Yorou
KOUF-G-Bg15	ERS5551960	Kou Forest	Gallery Forest	Berlinia grandiflora	15	KF 15	1	1D	11°11'16"N	004°26'29" W	3	373	2018/6/25	Kassim Tchan, Nourou Yorou
KOUF-G-Bg17	ERS5551961	Kou Forest	Gallery Forest	Berlinia grandiflora	17	KF 17	1	2D	11°11'16"N	004°26'27" W	3	348	2018/6/25	Kassim Tchan, Nourou Yorou
KOUF-G-Bg19	ERS5551962	Kou Forest	Gallery Forest	Berlinia grandiflora	19	KF 19	1	3D	11°11'16"N	004°26'29" W	3	358	2018/6/25	Kassim Tchan, Nourou Yorou
NIAN-W-Id01	ERS5551963	Niangoloko Forest	Woodland	Isoberlinia doka	1	Nian D1	1	4D	10°10'19"N	004°55'44" W	3	370	2018/6/26	Brendan Furneaux, Peter Meidl
NIAN-W-Id02	ERS5551964	Niangoloko Forest	Woodland	Isoberlinia doka	2	Nian D2	1	5D	10°10'20"N	004°55'44" W	3	353	2018/6/26	Brendan Furneaux, Peter Meidl
NIAN-W-Id03	ERS5551965	Niangoloko Forest	Woodland	Isoberlinia doka	3	Nian D3	1	6D	10°10'20"N	004°55'44" W	3	353	2018/6/26	Brendan Furneaux, Peter Meidl
NIAN-W-Id04	ERS5551966	Niangoloko Forest	Woodland	Isoberlinia doka	4	Nian D4	1	7D	10°10'19"N	004°55'43" W	3	369	2018/6/26	Brendan Furneaux, Peter Meidl
NIAN-W-Id05	ERS5551967	Niangoloko Forest	Woodland	Isoberlinia doka	5	Nian D5	1	8D	10°10'19"N	004°55'44" W	3	361	2018/6/26	Brendan Furneaux, Peter Meidl
NIAN-W-Id11	ERS5551968	Niangoloko Forest	Woodland	Isoberlinia doka	11	Nian 11	1	9D	10°10'19"N	004°55'44" W	3	370	2018/6/26	Kassim Tchan, Nourou Yorou
NIAN-W-It15	ERS5551969	Niangoloko Forest	Woodland	Isoberlinia tomentosa	15	Nian 15	1	1E	10°10'20"N	004°55'45" W	3	315	2018/6/26	Kassim Tchan, Nourou Yorou
NIAN-W-Id16	ERS5551970	Niangoloko Forest	Woodland	Isoberlinia doka	16	Nian 16	1	2E	10°10'20"N	004°55'44" W	3	322	2018/6/26	Kassim Tchan, Nourou Yorou
NIAN-W-Aa18	ERS5551971	Niangoloko Forest	Woodland	Afzelia africana	18	Nian 18	1	3E	10°10'21"N	004°55'44" W	3	322	2018/6/26	Kassim Tchan, Nourou Yorou
NIAN-W-Id20	ERS5551972	Niangoloko Forest	Woodland	Isoberlinia doka	20	Nian 20	1	4E	10°10'21"N	004°55'45" W	3	315	2018/6/26	Kassim Tchan, Nourou Yorou
FA15-W-It01	ERS5551973	Farako Forest Site 15	Woodland	Isoberlinia tomentosa	1	Farakou 15 Tom A	1	5E	11°14'23"N	005°25'09" W	4	495	2018/6/28	Brendan Furneaux, Peter Meidl
FA15-W-Id02	ERS5551974	Farako Forest Site 15	Woodland	Isoberlinia doka	2	Farakou 15 D B	1	6E	11°14'22"N	005°25'08" W	3	476	2018/6/28	Brendan Furneaux, Peter Meidl
FA15-W-Mk03	ERS5551975	Farako Forest Site 15	Woodland	Monotes kerstingii	3	Farakou 15 M c	1	7E	11°14'22"N	005°25'09" W	3	476	2018/6/28	Brendan Furneaux, Peter Meidl
FA15-W-Mk04	ERS5551976	Farako Forest Site 15	Woodland	Monotes kerstingii	4	Farakou 15 M. d	1	8E	11°14'24"N	005°25'08" W	3	461	2018/6/28	Brendan Furneaux, Peter Meidl
FA15-W-It05	ERS5551977	Farako Forest Site 15	Woodland	Isoberlinia tomentosa	5	Farakou 15 t. E	1	9E	11°14'23"N	005°25'09" W	3	474	2018/6/28	Brendan Furneaux, Peter Meidl
FA15-W-Mk11	ERS5551978	Farako Forest Site 15	Woodland	Monotes kerstingii	11	FM11	1	1F	11°14'25"N	005°25'14" W	3	481	2018/6/28	Kassim Tchan, Nourou Yorou
FA15-W-Id12	ERS5551979	Farako Forest Site 15	Woodland	Isoberlinia doka	12	FID12	1	2F	11°14'23"N	005°25'08" W	3	430	2018/6/28	Kassim Tchan, Nourou Yorou
FA15-W-Id14	ERS5551980	Farako Forest Site 15	Woodland	Isoberlinia doka	14	FID14	1	3F	11°14'23"N	005°25'08" W	3	434	2018/6/28	Kassim Tchan, Nourou Yorou
FA15-W-It16	ERS5551981	Farako Forest Site 15	Woodland	Isoberlinia tomentosa	16	FIT16	1	4F	11°14'23"N	005°25'08" W	3	432	2018/6/28	Kassim Tchan, Nourou Yorou
FA15-W-Id18	ERS5551982	Farako Forest Site 15	Woodland	Isoberlinia doka	18	FID18	1	5F	11°14'22"N	005°25'08" W	3	432	2018/6/28	Kassim Tchan, Nourou Yorou
FA01-W-It01	ERS5551983	Farako Forest Site 1	Woodland	Isoberlinia tomentosa	1	Farakou I Tom A	1	6F	11°14'05"N	005°25'16" W	3	462	2018/6/28	Brendan Furneaux, Peter Meidl
FA01-W-It02	ERS5551984	Farako Forest Site 1	Woodland	Isoberlinia tomentosa	2	Farakou I Tom b	1	7F	11°14'05"N	005°25'15" W	4	464	2018/6/28	Brendan Furneaux, Peter Meidl
FA01-W-Id03	ERS5551985	Farako Forest Site 1	Woodland	Isoberlinia doka	3	Farakou I Doka. c	1	8F	11°14'06"N	005°25'14" W	4	456	2018/6/28	Brendan Furneaux, Peter Meidl
FA01-W-It04	ERS5551986	Farako Forest Site 1	Woodland	Isoberlinia tomentosa	4	Farakou I Tom D1	1	9F	11°14'05"N	005°25'16" W	4	477	2018/6/28	Brendan Furneaux, Peter Meidl
FA01-W-It05	ERS5551987	Farako Forest Site 1	Woodland	Isoberlinia tomentosa	5	Farakou I Tom e	1	1G	11°14'05"N	005°25'15" W	4	454	2018/6/28	Brendan Furneaux, Peter Meidl
FA01-W-It11	ERS5551988	Farako Forest Site 1	Woodland	Isoberlinia tomentosa	11	F 1 IT11	1	2G	11°14'22"N	005°25'08" W	4	562	2018/6/28	Kassim Tchan, Nourou Yorou
FA01-W-It14	ERS5551989	Farako Forest Site 1	Woodland	Isoberlinia tomentosa	14	F 1 IT14	1	3G	11°14'05"N	005°25'16" W	4	430	2018/6/28	Kassim Tchan, Nourou Yorou
FA01-W-It15	ERS5551990	Farako Forest Site 1	Woodland	Isoberlinia tomentosa	15	F 1 IT15	1	4G	11°14'06"N	005°25'16" W	3	428	2018/6/28	Kassim Tchan, Nourou Yorou
FA01-W-Id16	ERS5551991	Farako Forest Site 1	Woodland	Isoberlinia doka	16	F 1 ID16	1	5G	11°14'06"N	005°25'16" W	4	432	2018/6/28	Kassim Tchan, Nourou Yorou
FA01-W-Id17	ERS5551992	Farako Forest Site 1	Woodland	Isoberlinia doka	17	F 1 ID17	1	6G	11°14'06"N	005°25'17" W	4	436	2018/6/28	Kassim Tchan, Nourou Yorou
BISS-W-Ut01	ERS5551993	Bissantougou forest reserve	Woodland	Uapaca togoensis	1	Bw U1	1	7G	10°11'20"N	009°11'04" W	3	427	2018/7/1	Kassim Tchan, Nourou Yorou
BISS-W-Id03	ERS5551994	Bissantougou forest reserve	Woodland	Isoberlinia doka	3	Bw D3	1	8G	10°11'20"N	009°11'04" W	3	426	2018/7/1	Kassim Tchan, Nourou Yorou
BISS-W-Id05	ERS5551995	Bissantougou forest reserve	Woodland	Isoberlinia doka	5	BW D5	1	9G	10°11'20"N	009°11'04" W	3	426	2018/7/1	Kassim Tchan, Nourou Yorou
BISS-W-Ut06	ERS5551996	Bissantougou forest reserve	Woodland	Uapaca togoensis	6	BW U6	1	1H	10°11'20"N	009°11'04" W	3	425	2018/7/1	Kassim Tchan, Nourou Yorou
BISS-W-It07	ERS5551997	Bissantougou forest reserve	Woodland	Isoberlinia tomentosa	7	BW T7	1	2H	10°11'20"N	009°11'03" W	3	426	2018/7/1	Kassim Tchan, Nourou Yorou
BISS-W-Aa11	ERS5551998	Bissantougou forest reserve	Woodland	Anthonotha crassifolia	11	Bissandougou 11 Anthon	1	3H	10°11'20"N	009°11'04" W	50	426	2018/7/1	Brendan Furneaux, Gbamon Konomou
BISS-W-Ut12	ERS5551999	Bissantougou forest reserve	Woodland	Uapaca togoensis	12	Bissan 12 Uap	1	4H	10°11'20"N	009°11'04" W	50	426	2018/7/1	Brendan Furneaux, Gbamon Konomou
BISS-W-Id13	ERS5552000	Bissantougou forest reserve	Woodland	Isoberlinia doka	13	Bissan 13 Doka	1	5H	10°11'20"N	009°11'04" W	50	426	2018/7/1	Brendan Furneaux, Gbamon Konomou
BISS-W-Ut14	ERS5552001	Bissantougou forest reserve	Woodland	Uapaca togoensis	14	Bissan 14 Uap	1	6H	10°11'20"N	009°11'04" W	50	426	2018/7/1	Brendan Furneaux, Gbamon Konomou
BISS-W-Ut15	ERS5552002	Bissantougou forest reserve	Woodland	Uapaca togoensis	15	Bissan 15 Uap	1	7H	10°11'20"N	009°11'04" W	50	426	2018/7/1	Brendan Furneaux, Gbamon Konomou
MOUS-W-KDNK01	ERS5552003	Moussaya forest reserve	Woodland	Monotes kerstangii	1	M M1	1	8H	10°42'15"N	009°59'43" W	4	431	2018/7/3	Brendan Furneaux, Gbamon Konomou
MOUS-W-Ut02	ERS5552004	Moussaya forest reserve	Woodland	Uapaca togoensis	2	M U2	1	9H	10°42'15"N	009°59'43" W	3	438	2018/7/3	Brendan Furneaux, Gbamon Konomou
MOUS-W-Aa03	ERS5552005	Moussaya forest reserve	Woodland	Anthonotha crassifolia	3	M A3	1	1I	10°42'15"N	009°59'43" W	4	450	2018/7/3	Brendan Furneaux, Gbamon Konomou
MOUS-W-Ut04	ERS5552006	Moussaya forest reserve	Woodland	Uapaca togoensis	4	M U4	1	2I	10°42'15"N	009°59'42" W	3	440	2018/7/3	Brendan Furneaux, Gbamon Konomou
MOUS-W-Ut05	ERS5552007	Moussaya forest reserve	Woodland	Uapaca togoensis	5	M M5	1	3I	10°42'15"N	009°59'43" W	3	448	2018/7/3	Brendan Furneaux, Gbamon Konomou
MOUS-W-Ut11	ERS5552008	Moussaya forest reserve	Woodland	Uapaca togoensis	11	M U11	1	4I	10°42'14"N	009°59'43" W	3	440	2018/7/3	Kassim Tchan, Nourou Yorou
MOUS-W-Mk13	ERS5552009	Moussaya forest reserve	Woodland	Monotes kerstingii	13	M M13	1	5I	10°42'14"N	009°59'43" W	4	424	2018/7/3	Kassim Tchan, Nourou Yorou
MOUS-W-Ut16	ERS5552010	Moussaya forest reserve	Woodland	Uapaca togoensis	16	M U16	1	6I	10°42'14"N	009°59'43" W	3	420	2018/7/3	Kassim Tchan, Nourou Yorou
MOUS-W-Mk17	ERS5552011	Moussaya forest reserve	Woodland	Monotes kerstingii	17	M M17	1	7I	10°42'14"N	009°59'43" W	3	419	2018/7/3	Kassim Tchan, Nourou Yorou
MOUS-W-Aa19	ERS5552012	Moussaya forest reserve	Woodland	Anthonotha crassifolia	19	M A19	1	8I	10°42'15"N	009°59'43" W	4	418	2018/7/3	Kassim Tchan, Nourou Yorou
KDNK-W-Bg01	ERS5552013	Kouadianikro forest reserve	Woodland	Berlinia grandiflora	1	B1	1	9I	07°37'46"N	004°44'49" W	3	242	2018/7/11	Brendan Furneaux,Kassim Tchan, Nourou Yorou
KDNK-W-Bg03	ERS5552014	Kouadianikro forest reserve	Woodland	Berlinia grandiflora	3	B3	2	1A	07°37'48"N	004°44'49" W	3	247	2018/7/11	Brendan Furneaux,Kassim Tchan, Nourou Yorou
KDNK-W-Bg05	ERS5552015	Kouadianikro forest reserve	Woodland	Berlinia grandiflora	5	B5	2	2A	07°37'47"N	004°44'49" W	3	242	2018/7/11	Brendan Furneaux,Kassim Tchan, Nourou Yorou
KDNK-W-Bg07	ERS5552016	Kouadianikro forest reserve	Woodland	Berlinia grandiflora	7	B7	2	3A	07°37'46"N	004°44'49" W	3	266	2018/7/11	Brendan Furneaux,Kassim Tchan, Nourou Yorou
KDNK-W-Bg09	ERS5552017	Kouadianikro forest reserve	Woodland	Berlinia grandiflora	9	B9	2	4A	07°37'46"N	004°44'49" W	3	246	2018/7/11	Brendan Furneaux,Kassim Tchan, Nourou Yorou
KDNK-W-Bg11	ERS5552018	Kouadianikro forest reserve	Woodland	Berlinia grandiflora	11	B11	2	5A	07°37'46"N	004°44'48" W	3	247	2018/7/11	Brendan Furneaux,Kassim Tchan, Nourou Yorou
KDNK-W-Bg13	ERS5552019	Kouadianikro forest reserve	Woodland	Berlinia grandiflora	13	B13	2	6A	07°37'44"N	004°44'48" W	3	250	2018/7/11	Brendan Furneaux,Kassim Tchan, Nourou Yorou
KDNK-W-Bg15	ERS5552020	Kouadianikro forest reserve	Woodland	Berlinia grandiflora	15	B15	2	7A	07°37'44"N	004°44'48" W	3	238	2018/7/11	Brendan Furneaux,Kassim Tchan, Nourou Yorou
KDNK-W-Bg17	ERS5552021	Kouadianikro forest reserve	Woodland	Berlinia grandiflora	17	B17	2	8A	07°37'47"N	004°44'48" W	3	262	2018/7/11	Brendan Furneaux,Kassim Tchan, Nourou Yorou
KDNK-W-Bg19	ERS5552022	Kouadianikro forest reserve	Woodland	Berlinia grandiflora	19	B19	2	9A	07°37'47"N	004°44'49" W	3	245	2018/7/11	Brendan Furneaux,Kassim Tchan, Nourou Yorou
