# Supplementary material for: Soil fungal communities of ectomycorrhizal dominated woodlands across West Africa
Source: MycoKeys. 2021 Jun 11;81:45–68. doi: 10.3897/mycokeys.81.66249 (PMC8390883; doi:10.3897/mycokeys.81.66249)
Supplement: Supplementary material 2 — Datafile 2 [file mycokeys-81-045-s002.xlsx]

## Sheet: info
Title:
Soil fungal communities of ectomycorrhizal dominated woodlands across West Africa
Authors:
Peter Meidl1*, Brendan Furneaux2*, Kassim Tchan Issifou3**, Kerri Kluting1**, Martin Ryberg2, Marie-Laure Guissou4, Bakary Soro5, Aïssata Traoré6, Gbamon Konoumou7, Nourou S. Yorou3, Anna Rosling1***
this file contains the primer barcode sequence information for forward primer ITS1 and reverse primer LR5 used for amplification of total fungal (and other eukaryotes) from soil samples collected in ECM dominated woodlads of West Africa collcected during the National Geographic Society exploration grant #CP-126R-17
More details on sample, amplifcaiton etc in datafile "West Africa 2018 - Soil Samples" in the public OSF associated with this publication

## Sheet: sample barcode combo
			green or red indicates that the sample was rerun with a new primer combination as detailed in datafile West Africa 2018 - Soil Samples in the public OSF associated with our publication
Tube lable	ID	Sample no.	PCR plate order	ITS1_LR5
Kota G Uap 1	KOTA-G-Ug01	1	H1	6_17
Kota G Berlinia IV	KOTA-G-Bg04	2	G1	7_17
Kota G Monotes 6	KOTA-G-Mk06	3	F1	8_17
Kota G Uap 8	KOTA-G-Ug08	4	E1	9_17
Kota G Uapaca 10	KOTA-G-Ug10	5	D1	10_17
Kota G Berlinia 11	KOTA-G-Bg11	6	C1	11_17
Kota G Uapaca 12	KOTA-G-Ug12	7	B1	12_17
Kota G Berlinia 14	KOTA-G-Bg14	8	A1	1_13
Kota G Berlinia 15	KOTA-G-Bg15	9	H2	7_18
Kota G Berlinia 19	KOTA-G-Bg19	10	G2	8_18
Kota W Isoberlinia tomentosa 1	KOTA-W-It01	11	F2	9_18
Kota W Monotes 17	KOTA-W-Mk17	12	E2	10_18
Kota W tomentosa 9	KOTA-W-It09	13	D3	11_23
Kota W tomentosa 14	KOTA-W-It14	14	C3	12_23
Kota W Afzelia 10	KOTA-W-Aa10	15	B2	1_14
Kota W tomentosa 11	KOTA-W-It11	16	A2	2_14
Kota W Monotes 12	KOTA-W-Mk12	17	H3	8_19
Kota W tomentosa 16	KOTA-W-It16	18	G3	9_19
Kota W Isoberlinia tomentosa 6	KOTA-W-It06	19	F3	10_19
Kota W Monotes 3	KOTA-W-Mk03	20	E3	11_19
KF 1	KOUF-G-Bg01	21	B3	1_24
KF 2	KOUF-G-Bg02	22	E1	2_24
KF 3	KOUF-G-Bg03	23	B3	2_15
KF 4	KOUF-G-Bg04	24	A3	3_15
KF 5	KOUF-G-Bg05	25	D1	1_23
KF 11	KOUF-G-Bg11	26	G4	10_20
KF 13	KOUF-G-Bg13	27	C1	2_23
KF 15	KOUF-G-Bg15	28	A3	3_23
KF 17	KOUF-G-Bg17	29	A1	3_24
KF 19	KOUF-G-Bg19	30	H2	4_24
Nian D1	NIAN-W-Id01	31	G2	5_24
Nian D2	NIAN-W-Id02	32	A4	4_16
Nian D3	NIAN-W-Id03	33	H5	10_13
Nian D4	NIAN-W-Id04	34	G5	11_13
Nian D5	NIAN-W-Id05	35	F5	12_13
Nian 11	NIAN-W-Id11	36	F2	6_24
Nian 15	NIAN-W-It15	37	D5	2_17
Nian 16	NIAN-W-Id16	38	C5	3_17
Nian 18	NIAN-W-Aa18	39	B5	4_17
Nian 20	NIAN-W-Id20	40	A5	5_17
Farakou 15 Tom A	FA15-W-It01	41	H6	11_14
Farakou 15 D B	FA15-W-Id02	42	G6	12_14
Farakou 15 M c	FA15-W-Mk03	43	F6	1_18
Farakou 15 M. d	FA15-W-Mk04	44	E2	7_24
Farakou 15 t. E	FA15-W-It05	45	D6	3_18
FM11	FA15-W-Mk11	46	C6	4_18
FID12	FA15-W-Id12	47	B6	5_18
FID14	FA15-W-Id14	48	A6	6_18
FIT16	FA15-W-It16	49	H7	12_15
FID18	FA15-W-Id18	50	G7	1_19
Farakou I Tom A	FA01-W-It01	51	F7	2_19
Farakou I Tom b	FA01-W-It02	52	E7	3_19
Farakou I Doka. c	FA01-W-Id03	53	D7	4_19
Farakou I Tom D1	FA01-W-It04	54	D2	8_24
Farakou I Tom e	FA01-W-It05	55	B7	6_19
F 1 IT11	FA01-W-It11	56	A7	7_19
F 1 IT14	FA01-W-It14	57	H4	4_23
F 1 IT15	FA01-W-It15	58	B2	5_23
F 1 ID16	FA01-W-Id16	59	A2	6_23
F 1 ID17	FA01-W-Id17	60	E8	4_20
Bw U1	BISS-W-Ut01	61	H3	7_23
Bw D3	BISS-W-Id03	62	G3	8_23
BW D5	BISS-W-Id05	63	B8	9_23
BW U6	BISS-W-Ut06	64	E3	10_23
BW T7	BISS-W-It07	65	H9	2_13
Bissandougou 11 Anthon	BISS-W-Aa11	66	G9	3_13
Bissan 12 Uap	BISS-W-Ut12	67	F9	4_13
Bissan 13 Doka	BISS-W-Id13	68	E9	5_13
Bissan 14 Uap	BISS-W-Ut14	69	D9	6_13
Bissan 15 Uap	BISS-W-Ut15	70	C9	7_13
M M1	MOUS-W-KDNK01	71	B9	8_13
M U2	MOUS-W-Ut02	72	A9	9_13
M A3	MOUS-W-Aa03	73	H10	3_14
M U4	MOUS-W-Ut04	74	G10	4_14
M M5	MOUS-W-Ut05	75	F10	5_14
M U11	MOUS-W-Ut11	76	E10	6_14
M M13	MOUS-W-Mk13	77	D10	7_14
M U16	MOUS-W-Ut16	78	C10	8_14
M M17	MOUS-W-Mk17	79	B10	9_14
M A19	MOUS-W-Aa19	80	A10	10_14
B1	KDNK-W-Bg01	81	H11	4_15
B3	KDNK-W-Bg03	82	G11	5_15
B5	KDNK-W-Bg05	83	F11	6_15
B7	KDNK-W-Bg07	84	E11	7_15
B9	KDNK-W-Bg09	85	D11	8_15
B11	KDNK-W-Bg11	86	C11	9_15
B13	KDNK-W-Bg13	87	B11	10_15
B15	KDNK-W-Bg15	88	A11	11_15
B17	KDNK-W-Bg17	89	H12	5_16
B19	KDNK-W-Bg19	90	G12	6_16
		BLANK	F12	7_16
		Positiv control	E12	8_16

## Sheet: primer barcode sequence
Forward primer		TCCGTAGGTGAACCTGC						Reverse primer		TCCTGAGGGAAACTTCG
	oligoname	pad	barcode	Forward primer					oligoname	pad	barcode	Reverse primer
1	ITS1-0001_For	GGTAG	TCAGACGATGCGTCAT	TCCGTAGGTGAACCTGC				13	LR5-0013_Rev	GGTAG	ACACTGACGTCGCGAC	TCCTGAGGGAAACTTCG
2	ITS1-0002_For	GGTAG	CTATACATGACTCTGC	TCCGTAGGTGAACCTGC				14	LR5-0014_Rev	GGTAG	CGTCTATATACGTATA	TCCTGAGGGAAACTTCG
3	ITS1-0003_For	GGTAG	TACTAGAGTAGCACTC	TCCGTAGGTGAACCTGC				15	LR5-0015_Rev	GGTAG	ATAGAGACTCAGAGCT	TCCTGAGGGAAACTTCG
4	ITS1-0004_For	GGTAG	TGTGTATCAGTACATG	TCCGTAGGTGAACCTGC				16	LR5-0016_Rev	GGTAG	TAGATGCGAGAGTAGA	TCCTGAGGGAAACTTCG
5	ITS1-0005_For	GGTAG	ACACGCATGACACACT	TCCGTAGGTGAACCTGC				17	LR5-0017_Rev	GGTAG	CATAGCGACTATCGTG	TCCTGAGGGAAACTTCG
6	ITS1-0006_For	GGTAG	GATCTCTACTATATGC	TCCGTAGGTGAACCTGC				18	LR5-0018_Rev	GGTAG	CATCACTACGCTAGAT	TCCTGAGGGAAACTTCG
7	ITS1-0007_For	GGTAG	ACAGTCTATACTGCTG	TCCGTAGGTGAACCTGC				19	LR5-0019_Rev	GGTAG	CGCATCTGTGCATGCA	TCCTGAGGGAAACTTCG
8	ITS1-0008_For	GGTAG	ATGATGTGCTACATCT	TCCGTAGGTGAACCTGC				20	LR5-0020_Rev	GGTAG	TATGTGATCGTCTCTC	TCCTGAGGGAAACTTCG
9	ITS1-0009_For	GGTAG	CTGCGTGCTCTACGAC	TCCGTAGGTGAACCTGC				21	LR5-0021_Rev	GGTAG	GGTAGGTACACGCTGTGACTA	TCCTGAGGGAAACTTCG
10	ITS1-0010_For	GGTAG	GCGCGATACGATGACT	TCCGTAGGTGAACCTGC				23	LR5-0023_Rev	GGTAG	GGTAGATATCAGTCATGCATA	TCCTGAGGGAAACTTCG
11	ITS1-0011_For	GGTAG	CGCGCTCAGCTGATCG	TCCGTAGGTGAACCTGC				24	LR5-0024_Rev	GGTAG	GAGATCGACAGTCTCG	TCCTGAGGGAAACTTCG
12	ITS1-0012_For	GGTAG	GCGCACGCACTACAGA	TCCGTAGGTGAACCTGC				27	LR5-0027_Rev	GGTAG	GTAGTCTCGCACAGA	TCCTGAGGGAAACTTCG
