# Supplementary material for: Soil fungal communities of ectomycorrhizal dominated woodlands across West Africa
Source: MycoKeys. 2021 Jun 11;81:45–68. doi: 10.3897/mycokeys.81.66249 (PMC8390883; doi:10.3897/mycokeys.81.66249)
Supplement: Supplementary material 3 — Datafile 3 [file mycokeys-81-045-s003.xlsx]

## Sheet: info
Title:
Soil fungal communities of ectomycorrhizal dominated woodlands across West Africa
Authors:
Peter Meidl1*, Brendan Furneaux2*, Kassim Tchan Issifou3**, Kerri Kluting1**, Martin Ryberg2, Marie-Laure Guissou4, Bakary Soro5, Aïssata Traoré6, Gbamon Konoumou7, Nourou S. Yorou3, Anna Rosling1***
this file contians a list of all 1147 ASVs with with accessionnr and the taxoomy assignment inlcuding UNITE SH when assigned and funcitonal guild assignment. Generated from soil samples collected in ECM dominated woodlads of West Africa collcected during the National Geographic Society exploration grant #CP-126R-17
More details on samples sites etc in datafile "PhyleDat-only fungi" in the public OSF associated with this publication

## Sheet: Sheet1
ASV	accno	Unite SH	Unite threshold	Phylum	Class	Order	Family	Genus	Species	Psh	Taxonomy	taxon	taxonomicLevel	trophicMode	guild	growthForm	trait	confidenceRanking	notes	citationSource
ASV_1	LR993318	SH1733876.08FU	<0.5	Basidiomycota	Agaricomycetes	Russulales	Russulaceae	Lactifluus		Three hundred seventy six	Basidiomycota;Agaricomycetes;Russulales;Russulaceae;Lactifluus	Lactifluus	13	Symbiotroph	Ectomycorrhizal	Agaricoid	NULL	Highly Probable	NULL	List compiled by Sara Branco with input from Nhu Nguyen and Else Vellinga
ASV_2	LR993319	SH1737342.08FU	0.5	Basidiomycota	Agaricomycetes	Russulales	Russulaceae	Russula		One hundred fifty six	Basidiomycota;Agaricomycetes;Russulales;Russulaceae;Russula	Russula	13	Symbiotroph	Ectomycorrhizal	Agaricoid	NULL	Highly Probable	NULL	Rinaldi AC, et al. 2008. Fungal Diversity 33:1-45; Tedersoo L, et al. 2010. Mycorrhiza 20:217-263; http://mycorrhizas.info/ecmf.html
ASV_3	LR993320	SH1721283.08FU	1.5	Basidiomycota	Agaricomycetes	Agaricales	Inocybaceae	Inocybe		Two hundred thirty eight	Basidiomycota;Agaricomycetes;Agaricales;Inocybaceae;Inocybe	Inocybe	13	Symbiotroph	Ectomycorrhizal	Agaricoid	NULL	Highly Probable	Sensu stricto (Matheny 2009).	Rinaldi AC, et al. 2008. Fungal Diversity 33:1-45; Matheny PB. 2009. McIlvainea 18:11-21; Tedersoo L, et al. 2010. Mycorrhiza 20:217-263; http://mycorrhizas.info/ecmf.html
ASV_4	LR993321	SH1737342.08FU	0.5	Basidiomycota	Agaricomycetes	Russulales	Russulaceae	Russula		One hundred fifty six	Basidiomycota;Agaricomycetes;Russulales;Russulaceae;Russula	Russula	13	Symbiotroph	Ectomycorrhizal	Agaricoid	NULL	Highly Probable	NULL	Rinaldi AC, et al. 2008. Fungal Diversity 33:1-45; Tedersoo L, et al. 2010. Mycorrhiza 20:217-263; http://mycorrhizas.info/ecmf.html
ASV_5	LR993322	SH1737342.08FU	0.5	Basidiomycota	Agaricomycetes	Russulales	Russulaceae	Russula		One hundred fifty six	Basidiomycota;Agaricomycetes;Russulales;Russulaceae;Russula	Russula	13	Symbiotroph	Ectomycorrhizal	Agaricoid	NULL	Highly Probable	NULL	Rinaldi AC, et al. 2008. Fungal Diversity 33:1-45; Tedersoo L, et al. 2010. Mycorrhiza 20:217-263; http://mycorrhizas.info/ecmf.html
ASV_6	LR993323	SH1733871.08FU	<0.5	Basidiomycota	Agaricomycetes	Russulales	Russulaceae	Russula	Russula congoana	Three hundred forty one	Basidiomycota;Agaricomycetes;Russulales;Russulaceae;Russula;Russula congoana	Russula	13	Symbiotroph	Ectomycorrhizal	Agaricoid	NULL	Highly Probable	NULL	Rinaldi AC, et al. 2008. Fungal Diversity 33:1-45; Tedersoo L, et al. 2010. Mycorrhiza 20:217-263; http://mycorrhizas.info/ecmf.html
ASV_7	LR993324	SH1733872.08FU	0.5	Basidiomycota	Agaricomycetes	Russulales	Russulaceae	Russula		Three hundred forty one	Basidiomycota;Agaricomycetes;Russulales;Russulaceae;Russula	Russula	13	Symbiotroph	Ectomycorrhizal	Agaricoid	NULL	Highly Probable	NULL	Rinaldi AC, et al. 2008. Fungal Diversity 33:1-45; Tedersoo L, et al. 2010. Mycorrhiza 20:217-263; http://mycorrhizas.info/ecmf.html
ASV_8	LR993325	SH1844334.08FU	0.5	Basidiomycota	Agaricomycetes	Russulales	Russulaceae	Lactifluus		Three hundred seventy five	Basidiomycota;Agaricomycetes;Russulales;Russulaceae;Lactifluus	Lactifluus	13	Symbiotroph	Ectomycorrhizal	Agaricoid	NULL	Highly Probable	NULL	List compiled by Sara Branco with input from Nhu Nguyen and Else Vellinga
ASV_9	LR993326	SH1823070.08FU	0.5	Basidiomycota	Agaricomycetes	Russulales	Russulaceae	Russula		Four hundred sixteen	Basidiomycota;Agaricomycetes;Russulales;Russulaceae;Russula	Russula	13	Symbiotroph	Ectomycorrhizal	Agaricoid	NULL	Highly Probable	NULL	Rinaldi AC, et al. 2008. Fungal Diversity 33:1-45; Tedersoo L, et al. 2010. Mycorrhiza 20:217-263; http://mycorrhizas.info/ecmf.html
ASV_10	LR993327	SH1851469.08FU	1.0	Ascomycota	Pezizomycetes	Pezizales	Pezizaceae			One hundred ninety two	Ascomycota;Pezizomycetes;Pezizales;Pezizaceae	Pezizaceae	9	Saprotroph-Symbiotroph	Dung Saprotroph-Ectomycorrhizal-Litter Saprotroph-Undefined Saprotroph	Pezizoid	NULL	Possible	Saprobic or ectomycorrhizal, on or in soil, leafmould etc., some species associated with dung or fire sites (Cannon & Kirk 2007)	Cannon PF, Kirk PM. 2007. Fungal Families of the World. CAB International, Cambridge
ASV_11	LR993328	SH1703741.08FU	0.5	Basidiomycota	Agaricomycetes	Boletales	Sclerodermataceae	Scleroderma		One hundred six	Basidiomycota;Agaricomycetes;Boletales;Sclerodermataceae;Scleroderma	Scleroderma	13	Symbiotroph	Ectomycorrhizal	Gasteroid	NULL	Highly Probable	Common name - puffball	Rinaldi AC, et al. 2008. Fungal Diversity 33:1-45; Tedersoo L, et al. 2010. Mycorrhiza 20:217-263; http://mycorrhizas.info/ecmf.html
ASV_12	LR993329	SH1737342.08FU	0.5	Basidiomycota	Agaricomycetes	Russulales	Russulaceae	Russula		One hundred fifty six	Basidiomycota;Agaricomycetes;Russulales;Russulaceae;Russula	Russula	13	Symbiotroph	Ectomycorrhizal	Agaricoid	NULL	Highly Probable	NULL	Rinaldi AC, et al. 2008. Fungal Diversity 33:1-45; Tedersoo L, et al. 2010. Mycorrhiza 20:217-263; http://mycorrhizas.info/ecmf.html
ASV_13	LR993330	SH2770925.08FU	0.5	Basidiomycota	Agaricomycetes	Sebacinales	Sebacinaceae	Sebacina		One hundred fifty two	Basidiomycota;Agaricomycetes;Sebacinales;Sebacinaceae;Sebacina	Sebacina	13	Symbiotroph	Ectomycorrhizal-Orchid Mycorrhizal-Root Associated Biotroph	NULL	NULL	Possible	NULL	Rinaldi AC, et al. 2008. Fungal Diversity 33:1-45; Tedersoo L, et al. 2010. Mycorrhiza 20:217-263 (pro parte); http://mycorrhizas.info/ecmf.html; Weiss et al. doi: 10.1111/nph.13977 (many guilds)
ASV_14	LR993331	SH1691375.08FU	<0.5	Basidiomycota	Agaricomycetes	Thelephorales	Thelephoraceae			Three hundred eighty two	Basidiomycota;Agaricomycetes;Thelephorales;Thelephoraceae	Thelephoraceae	9	Saprotroph-Symbiotroph	Ectomycorrhizal-Undefined Saprotroph	Clavarioid	NULL	Probable	On the ground, on soil, a few on wood. At least some speices ectomycorrhizal (Cannon & Kirk 2007)	Cannon PF, Kirk PM. 2007. Fungal Families of the World. CAB International, Cambridge
ASV_15	LR993332	SH1689619.08FU	<0.5	Basidiomycota	Agaricomycetes	Russulales	Russulaceae	Russula		Three hundred ninety five	Basidiomycota;Agaricomycetes;Russulales;Russulaceae;Russula	Russula	13	Symbiotroph	Ectomycorrhizal	Agaricoid	NULL	Highly Probable	NULL	Rinaldi AC, et al. 2008. Fungal Diversity 33:1-45; Tedersoo L, et al. 2010. Mycorrhiza 20:217-263; http://mycorrhizas.info/ecmf.html
ASV_16	LR993333	SH1721277.08FU	<0.5	Basidiomycota	Agaricomycetes	Agaricales	Inocybaceae	Inocybe		Three hundred ninety nine	Basidiomycota;Agaricomycetes;Agaricales;Inocybaceae;Inocybe	Inocybe	13	Symbiotroph	Ectomycorrhizal	Agaricoid	NULL	Highly Probable	Sensu stricto (Matheny 2009).	Rinaldi AC, et al. 2008. Fungal Diversity 33:1-45; Matheny PB. 2009. McIlvainea 18:11-21; Tedersoo L, et al. 2010. Mycorrhiza 20:217-263; http://mycorrhizas.info/ecmf.html
ASV_17	LR993334	SH1737358.08FU	1.0	Basidiomycota	Agaricomycetes	Russulales	Russulaceae	Russula		One hundred fifty nine	Basidiomycota;Agaricomycetes;Russulales;Russulaceae;Russula	Russula	13	Symbiotroph	Ectomycorrhizal	Agaricoid	NULL	Highly Probable	NULL	Rinaldi AC, et al. 2008. Fungal Diversity 33:1-45; Tedersoo L, et al. 2010. Mycorrhiza 20:217-263; http://mycorrhizas.info/ecmf.html
ASV_18	LR993335	SH1852367.08FU	0.5	Ascomycota	Pezizomycetes	Pezizales	Pyronemataceae			One hundred nineteen	Ascomycota;Pezizomycetes;Pezizales;Pyronemataceae	Pyronemataceae	9	Saprotroph-Symbiotroph	Dung Saprotroph-Ectomycorrhizal-Soil Saprotroph-Wood Saprotroph	Gasteroid-Pezizoid	NULL	Possible	Saprobic on soil, dung or rotten wood or mycorrhizal, some species hypogeous, others associated with fire sites (Cannon & Kirk 2007)	Cannon PF, Kirk PM. 2007. Fungal Families of the World. CAB International, Cambridge
ASV_19	LR993336
ASV_20	LR993337			Basidiomycota	Agaricomycetes	Agaricales	Inocybaceae	Inocybe		Four hundred twenty nine	Basidiomycota;Agaricomycetes;Agaricales;Inocybaceae;Inocybe	Inocybe	13	Symbiotroph	Ectomycorrhizal	Agaricoid	NULL	Highly Probable	Sensu stricto (Matheny 2009).	Rinaldi AC, et al. 2008. Fungal Diversity 33:1-45; Matheny PB. 2009. McIlvainea 18:11-21; Tedersoo L, et al. 2010. Mycorrhiza 20:217-263; http://mycorrhizas.info/ecmf.html
ASV_21	LR993338			Basidiomycota	Agaricomycetes	Agaricales	Amanitaceae	Amanita	Amanita congolensis	One hundred twenty three	Basidiomycota;Agaricomycetes;Agaricales;Amanitaceae;Amanita;Amanita congolensis	Amanita	13	Symbiotroph	Ectomycorrhizal	Agaricoid	NULL	Highly Probable	NULL	Rinaldi AC, et al. 2008. Fungal Diversity 33:1-45; Tedersoo L, et al. 2010. Mycorrhiza 20:217-263; http://mycorrhizas.info/ecmf.html
ASV_22	LR993339	SH1660174.08FU	<0.5	Basidiomycota	Agaricomycetes	Thelephorales	Thelephoraceae	Tomentella	Tomentella afrostuposa	Three hundred fifty eight	Basidiomycota;Agaricomycetes;Thelephorales;Thelephoraceae;Tomentella;Tomentella afrostuposa	Tomentella	13	Symbiotroph	Ectomycorrhizal	Corticioid	NULL	Highly Probable	NULL	Rinaldi AC, et al. 2008. Fungal Diversity 33:1-45; Tedersoo L, et al. 2010. Mycorrhiza 20:217-263; http://mycorrhizas.info/ecmf.html
ASV_23	LR993340	SH1682211.08FU	0.5	Basidiomycota	Agaricomycetes	Sebacinales	Sebacinaceae	Sebacina		One hundred fifty two	Basidiomycota;Agaricomycetes;Sebacinales;Sebacinaceae;Sebacina	Sebacina	13	Symbiotroph	Ectomycorrhizal-Orchid Mycorrhizal-Root Associated Biotroph	NULL	NULL	Possible	NULL	Rinaldi AC, et al. 2008. Fungal Diversity 33:1-45; Tedersoo L, et al. 2010. Mycorrhiza 20:217-263 (pro parte); http://mycorrhizas.info/ecmf.html; Weiss et al. doi: 10.1111/nph.13977 (many guilds)
ASV_24	LR993341	SH1668389.08FU	<0.5	Basidiomycota	Agaricomycetes	Cantharellales	Clavulinaceae	Clavulina		Three hundred seventy	Basidiomycota;Agaricomycetes;Cantharellales;Clavulinaceae;Clavulina	Clavulina	13	Symbiotroph	Ectomycorrhizal	Clavarioid	NULL	Highly Probable	NULL	Tedersoo L, et al. 2014. Science 346:1256688 (doi:10.1126/science.1256688)
ASV_25	LR993342			Basidiomycota	Agaricomycetes	Sebacinales	Sebacinaceae	Sebacina		Two hundred eighty five	Basidiomycota;Agaricomycetes;Sebacinales;Sebacinaceae;Sebacina	Sebacina	13	Symbiotroph	Ectomycorrhizal-Orchid Mycorrhizal-Root Associated Biotroph	NULL	NULL	Possible	NULL	Rinaldi AC, et al. 2008. Fungal Diversity 33:1-45; Tedersoo L, et al. 2010. Mycorrhiza 20:217-263 (pro parte); http://mycorrhizas.info/ecmf.html; Weiss et al. doi: 10.1111/nph.13977 (many guilds)
ASV_26	LR993343	SH1733871.08FU	0.5	Basidiomycota	Agaricomycetes	Russulales	Russulaceae	Russula	Russula congoana	Three hundred forty one	Basidiomycota;Agaricomycetes;Russulales;Russulaceae;Russula;Russula congoana	Russula	13	Symbiotroph	Ectomycorrhizal	Agaricoid	NULL	Highly Probable	NULL	Rinaldi AC, et al. 2008. Fungal Diversity 33:1-45; Tedersoo L, et al. 2010. Mycorrhiza 20:217-263; http://mycorrhizas.info/ecmf.html
ASV_27	LR993344	SH1709666.08FU	1.5	Basidiomycota	Agaricomycetes	Russulales	Russulaceae	Lactifluus		Two hundred ninety six	Basidiomycota;Agaricomycetes;Russulales;Russulaceae;Lactifluus	Lactifluus	13	Symbiotroph	Ectomycorrhizal	Agaricoid	NULL	Highly Probable	NULL	List compiled by Sara Branco with input from Nhu Nguyen and Else Vellinga
ASV_28	LR993345	SH1851469.08FU	<0.5	Ascomycota	Pezizomycetes	Pezizales	Pezizaceae			One hundred ninety two	Ascomycota;Pezizomycetes;Pezizales;Pezizaceae	Pezizaceae	9	Saprotroph-Symbiotroph	Dung Saprotroph-Ectomycorrhizal-Litter Saprotroph-Undefined Saprotroph	Pezizoid	NULL	Possible	Saprobic or ectomycorrhizal, on or in soil, leafmould etc., some species associated with dung or fire sites (Cannon & Kirk 2007)	Cannon PF, Kirk PM. 2007. Fungal Families of the World. CAB International, Cambridge
ASV_29	LR993346	SH1733873.08FU	0.5	Basidiomycota	Agaricomycetes	Russulales	Russulaceae	Russula		Three hundred forty one	Basidiomycota;Agaricomycetes;Russulales;Russulaceae;Russula	Russula	13	Symbiotroph	Ectomycorrhizal	Agaricoid	NULL	Highly Probable	NULL	Rinaldi AC, et al. 2008. Fungal Diversity 33:1-45; Tedersoo L, et al. 2010. Mycorrhiza 20:217-263; http://mycorrhizas.info/ecmf.html
ASV_30	LR993347	SH1673494.08FU	<0.5	Basidiomycota	Agaricomycetes	Russulales	Russulaceae	Russula		Two hundred one	Basidiomycota;Agaricomycetes;Russulales;Russulaceae;Russula	Russula	13	Symbiotroph	Ectomycorrhizal	Agaricoid	NULL	Highly Probable	NULL	Rinaldi AC, et al. 2008. Fungal Diversity 33:1-45; Tedersoo L, et al. 2010. Mycorrhiza 20:217-263; http://mycorrhizas.info/ecmf.html
ASV_31	LR993348	SH1844334.08FU	0.5	Basidiomycota	Agaricomycetes	Russulales	Russulaceae	Lactifluus		Three hundred seventy five	Basidiomycota;Agaricomycetes;Russulales;Russulaceae;Lactifluus	Lactifluus	13	Symbiotroph	Ectomycorrhizal	Agaricoid	NULL	Highly Probable	NULL	List compiled by Sara Branco with input from Nhu Nguyen and Else Vellinga
ASV_32	LR993349			Basidiomycota	Agaricomycetes	Agaricales	Inocybaceae	Inocybe		Four hundred twenty nine	Basidiomycota;Agaricomycetes;Agaricales;Inocybaceae;Inocybe	Inocybe	13	Symbiotroph	Ectomycorrhizal	Agaricoid	NULL	Highly Probable	Sensu stricto (Matheny 2009).	Rinaldi AC, et al. 2008. Fungal Diversity 33:1-45; Matheny PB. 2009. McIlvainea 18:11-21; Tedersoo L, et al. 2010. Mycorrhiza 20:217-263; http://mycorrhizas.info/ecmf.html
ASV_33	LR993350			Basidiomycota	Agaricomycetes	Thelephorales	Thelephoraceae	Tomentella		Four hundred twenty one	Basidiomycota;Agaricomycetes;Thelephorales;Thelephoraceae;Tomentella	Tomentella	13	Symbiotroph	Ectomycorrhizal	Corticioid	NULL	Highly Probable	NULL	Rinaldi AC, et al. 2008. Fungal Diversity 33:1-45; Tedersoo L, et al. 2010. Mycorrhiza 20:217-263; http://mycorrhizas.info/ecmf.html
ASV_34	LR993351	SH1731125.08FU	0.5	Basidiomycota	Agaricomycetes	Sebacinales	Sebacinaceae	Sebacina		Two hundred eighty eight	Basidiomycota;Agaricomycetes;Sebacinales;Sebacinaceae;Sebacina	Sebacina	13	Symbiotroph	Ectomycorrhizal-Orchid Mycorrhizal-Root Associated Biotroph	NULL	NULL	Possible	NULL	Rinaldi AC, et al. 2008. Fungal Diversity 33:1-45; Tedersoo L, et al. 2010. Mycorrhiza 20:217-263 (pro parte); http://mycorrhizas.info/ecmf.html; Weiss et al. doi: 10.1111/nph.13977 (many guilds)
ASV_35	LR993352	SH1733873.08FU	0.5	Basidiomycota	Agaricomycetes	Russulales	Russulaceae	Russula		Three hundred forty one	Basidiomycota;Agaricomycetes;Russulales;Russulaceae;Russula	Russula	13	Symbiotroph	Ectomycorrhizal	Agaricoid	NULL	Highly Probable	NULL	Rinaldi AC, et al. 2008. Fungal Diversity 33:1-45; Tedersoo L, et al. 2010. Mycorrhiza 20:217-263; http://mycorrhizas.info/ecmf.html
ASV_36	LR993353	SH1737342.08FU	0.5	Basidiomycota	Agaricomycetes	Russulales	Russulaceae	Russula		One hundred fifty six	Basidiomycota;Agaricomycetes;Russulales;Russulaceae;Russula	Russula	13	Symbiotroph	Ectomycorrhizal	Agaricoid	NULL	Highly Probable	NULL	Rinaldi AC, et al. 2008. Fungal Diversity 33:1-45; Tedersoo L, et al. 2010. Mycorrhiza 20:217-263; http://mycorrhizas.info/ecmf.html
ASV_37	LR993354			Basidiomycota	Agaricomycetes	Agaricales				One hundred ninety seven	Basidiomycota;Agaricomycetes;Agaricales	Agaricales	7	Pathotroph-Saprotroph-Symbiotroph	Bryophyte Parasite-Dung Saprotroph-Ectomycorrhizal-Fungal Parasite-Leaf Saprotroph-Plant Parasite-Undefined Saprotroph-Wood Saprotroph	Agaricoid-Gasteroid-Microfungus-Secotioid-Yeast	NULL	Possible	Mushrooms and toadstools, Gill fungi, Agarics... lignicolous, sometimes muscicolous or fungicolous, saprobic, mycorrhizal, rarely parasitic on plants or fungi (Kirk et al. 2008)
ASV_38	LR993355	SH1844334.08FU	0.5	Basidiomycota	Agaricomycetes	Russulales	Russulaceae	Lactifluus		Three hundred seventy five	Basidiomycota;Agaricomycetes;Russulales;Russulaceae;Lactifluus	Lactifluus	13	Symbiotroph	Ectomycorrhizal	Agaricoid	NULL	Highly Probable	NULL	List compiled by Sara Branco with input from Nhu Nguyen and Else Vellinga
ASV_39	LR993356	SH1680112.08FU	<0.5	Basidiomycota	Agaricomycetes	Agaricales	Inocybaceae	Inocybe		Four hundred ninety one	Basidiomycota;Agaricomycetes;Agaricales;Inocybaceae;Inocybe	Inocybe	13	Symbiotroph	Ectomycorrhizal	Agaricoid	NULL	Highly Probable	Sensu stricto (Matheny 2009).	Rinaldi AC, et al. 2008. Fungal Diversity 33:1-45; Matheny PB. 2009. McIlvainea 18:11-21; Tedersoo L, et al. 2010. Mycorrhiza 20:217-263; http://mycorrhizas.info/ecmf.html
ASV_40	LR993357	SH1673494.08FU	1.0	Basidiomycota	Agaricomycetes	Russulales	Russulaceae	Russula		Two hundred	Basidiomycota;Agaricomycetes;Russulales;Russulaceae;Russula	Russula	13	Symbiotroph	Ectomycorrhizal	Agaricoid	NULL	Highly Probable	NULL	Rinaldi AC, et al. 2008. Fungal Diversity 33:1-45; Tedersoo L, et al. 2010. Mycorrhiza 20:217-263; http://mycorrhizas.info/ecmf.html
ASV_41	LR993358	SH1715352.08FU	<0.5	Basidiomycota	Agaricomycetes	Agaricales	Amanitaceae	Amanita		Two hundred forty eight	Basidiomycota;Agaricomycetes;Agaricales;Amanitaceae;Amanita	Amanita	13	Symbiotroph	Ectomycorrhizal	Agaricoid	NULL	Highly Probable	NULL	Rinaldi AC, et al. 2008. Fungal Diversity 33:1-45; Tedersoo L, et al. 2010. Mycorrhiza 20:217-263; http://mycorrhizas.info/ecmf.html
ASV_42	LR993359	SH1794860.08FU	<0.5	Basidiomycota	Agaricomycetes	Thelephorales	Thelephoraceae	Tomentella		Four hundred ninety seven	Basidiomycota;Agaricomycetes;Thelephorales;Thelephoraceae;Tomentella	Tomentella	13	Symbiotroph	Ectomycorrhizal	Corticioid	NULL	Highly Probable	NULL	Rinaldi AC, et al. 2008. Fungal Diversity 33:1-45; Tedersoo L, et al. 2010. Mycorrhiza 20:217-263; http://mycorrhizas.info/ecmf.html
ASV_43	LR993360			Basidiomycota	Agaricomycetes	Agaricales	Inocybaceae	Inocybe		One hundred seventy eight	Basidiomycota;Agaricomycetes;Agaricales;Inocybaceae;Inocybe	Inocybe	13	Symbiotroph	Ectomycorrhizal	Agaricoid	NULL	Highly Probable	Sensu stricto (Matheny 2009).	Rinaldi AC, et al. 2008. Fungal Diversity 33:1-45; Matheny PB. 2009. McIlvainea 18:11-21; Tedersoo L, et al. 2010. Mycorrhiza 20:217-263; http://mycorrhizas.info/ecmf.html
ASV_44	LR993361	SH2767420.08FU	1.0	Basidiomycota	Agaricomycetes	Agaricales	Inocybaceae	Inocybe		Four hundred one	Basidiomycota;Agaricomycetes;Agaricales;Inocybaceae;Inocybe	Inocybe	13	Symbiotroph	Ectomycorrhizal	Agaricoid	NULL	Highly Probable	Sensu stricto (Matheny 2009).	Rinaldi AC, et al. 2008. Fungal Diversity 33:1-45; Matheny PB. 2009. McIlvainea 18:11-21; Tedersoo L, et al. 2010. Mycorrhiza 20:217-263; http://mycorrhizas.info/ecmf.html
ASV_45	LR993362	SH1852367.08FU	0.5	Ascomycota	Pezizomycetes	Pezizales	Pyronemataceae			One hundred nineteen	Ascomycota;Pezizomycetes;Pezizales;Pyronemataceae	Pyronemataceae	9	Saprotroph-Symbiotroph	Dung Saprotroph-Ectomycorrhizal-Soil Saprotroph-Wood Saprotroph	Gasteroid-Pezizoid	NULL	Possible	Saprobic on soil, dung or rotten wood or mycorrhizal, some species hypogeous, others associated with fire sites (Cannon & Kirk 2007)	Rinaldi AC, et al. 2008. Fungal Diversity 33:1-45; Matheny PB. 2009. McIlvainea 18:11-21; Tedersoo L, et al. 2010. Mycorrhiza 20:217-263; http://mycorrhizas.info/ecmf.html
ASV_46	LR993363			Basidiomycota	Agaricomycetes	Agaricales	Inocybaceae	Inocybe		Four hundred	Basidiomycota;Agaricomycetes;Agaricales;Inocybaceae;Inocybe	Inocybe	13	Symbiotroph	Ectomycorrhizal	Agaricoid	NULL	Highly Probable	Sensu stricto (Matheny 2009).	Rinaldi AC, et al. 2008. Fungal Diversity 33:1-45; Matheny PB. 2009. McIlvainea 18:11-21; Tedersoo L, et al. 2010. Mycorrhiza 20:217-263; http://mycorrhizas.info/ecmf.html
ASV_47	LR993364	SH1737358.08FU	1.0	Basidiomycota	Agaricomycetes	Russulales	Russulaceae	Russula		One hundred fifty nine	Basidiomycota;Agaricomycetes;Russulales;Russulaceae;Russula	Russula	13	Symbiotroph	Ectomycorrhizal	Agaricoid	NULL	Highly Probable	NULL	Rinaldi AC, et al. 2008. Fungal Diversity 33:1-45; Tedersoo L, et al. 2010. Mycorrhiza 20:217-263; http://mycorrhizas.info/ecmf.html
ASV_48	LR993365	SH1794957.08FU	0.5	Basidiomycota	Agaricomycetes	Russulales	Russulaceae	Lactarius		Two hundred ninety four	Basidiomycota;Agaricomycetes;Russulales;Russulaceae;Lactarius	Lactarius	13	Symbiotroph	Ectomycorrhizal	Agaricoid	NULL	Highly Probable	Common name - milk-cap	Rinaldi AC, et al. 2008. Fungal Diversity 33:1-45; Tedersoo L, et al. 2010. Mycorrhiza 20:217-263; http://mycorrhizas.info/ecmf.html
ASV_49	LR993366	SH1679953.08FU	0.5	Basidiomycota	Agaricomycetes	Agaricales	Inocybaceae			Four hundred four	Basidiomycota;Agaricomycetes;Agaricales;Inocybaceae	Inocybaceae	9	Symbiotroph	Ectomycorrhizal	Agaricoid	NULL	Probable	Sensu stricto with the exclusion of Crepidotaceae, Tubariaceae, and Chromocyphellaceae; Pharmacology: muscarine, psilocybin, aeruginascen, unclarified alkaloids, or none	Matheny PB. 2009. McIlvainea 18:11-21
ASV_50	LR993367	SH2770923.08FU	<0.5	Basidiomycota	Agaricomycetes	Sebacinales	Sebacinaceae	Sebacina		One hundred fifty three	Basidiomycota;Agaricomycetes;Sebacinales;Sebacinaceae;Sebacina	Sebacina	13	Symbiotroph	Ectomycorrhizal-Orchid Mycorrhizal-Root Associated Biotroph	NULL	NULL	Possible	NULL	Rinaldi AC, et al. 2008. Fungal Diversity 33:1-45; Tedersoo L, et al. 2010. Mycorrhiza 20:217-263 (pro parte); http://mycorrhizas.info/ecmf.html; Weiss et al. doi: 10.1111/nph.13977 (many guilds)
ASV_51	LR993368	SH1703740.08FU	1.0	Basidiomycota	Agaricomycetes	Boletales	Sclerodermataceae	Scleroderma		Three hundred forty eight	Basidiomycota;Agaricomycetes;Boletales;Sclerodermataceae;Scleroderma	Scleroderma	13	Symbiotroph	Ectomycorrhizal	Gasteroid	NULL	Highly Probable	Common name - puffball	Rinaldi AC, et al. 2008. Fungal Diversity 33:1-45; Tedersoo L, et al. 2010. Mycorrhiza 20:217-263; http://mycorrhizas.info/ecmf.html
ASV_52	LR993369			Basidiomycota	Agaricomycetes	Russulales	Russulaceae			Two hundred ninety seven	Basidiomycota;Agaricomycetes;Russulales;Russulaceae	Russulaceae	9	Symbiotroph	Ectomycorrhizal	Agaricoid-Corticioid-Gasteroid-Secotioid	NULL	Probable	The genera Lactarius, Lactifluus, Multifurca and Russula form a mutualistic ectomycorrhizal root symbiosis with trees and shrubs, while the corticioid species in Boidinia, Gloeopeniophorella, and Pseudoxenasma are saprotrophic, wood-degrading fungi.	Larsson E, K-H Larsson. 2003. Mycologia 95:1037-1065
ASV_53	LR993370			Basidiomycota	Agaricomycetes	Agaricales	Agaricaceae			Two hundred thirty two	Basidiomycota;Agaricomycetes;Agaricales;Agaricaceae	Agaricaceae	9	Saprotroph	Undefined Saprotroph	Agaricoid-Gasteroid-Secotioid	NULL	Probable	Primarily saprobes in grassland and woodland situations (Cannon & Kirk 2007)
ASV_54	LR993371	SH1679954.08FU	0.5	Basidiomycota	Agaricomycetes	Agaricales	Inocybaceae	Inocybe		Two hundred thirty seven	Basidiomycota;Agaricomycetes;Agaricales;Inocybaceae;Inocybe	Inocybe	13	Symbiotroph	Ectomycorrhizal	Agaricoid	NULL	Highly Probable	Sensu stricto (Matheny 2009).	Rinaldi AC, et al. 2008. Fungal Diversity 33:1-45; Matheny PB. 2009. McIlvainea 18:11-21; Tedersoo L, et al. 2010. Mycorrhiza 20:217-263; http://mycorrhizas.info/ecmf.html
ASV_55	LR993372	SH1731125.08FU	1.0	Basidiomycota	Agaricomycetes	Sebacinales	Sebacinaceae	Sebacina		Two hundred eighty eight	Basidiomycota;Agaricomycetes;Sebacinales;Sebacinaceae;Sebacina	Sebacina	13	Symbiotroph	Ectomycorrhizal-Orchid Mycorrhizal-Root Associated Biotroph	NULL	NULL	Possible	NULL	Rinaldi AC, et al. 2008. Fungal Diversity 33:1-45; Tedersoo L, et al. 2010. Mycorrhiza 20:217-263 (pro parte); http://mycorrhizas.info/ecmf.html; Weiss et al. doi: 10.1111/nph.13977 (many guilds)
ASV_56	LR993373	SH1668466.08FU	1.0	Ascomycota	Pezizomycetes	Pezizales	Pezizaceae			Thirty one	Ascomycota;Pezizomycetes;Pezizales;Pezizaceae	Pezizaceae	9	Saprotroph-Symbiotroph	Dung Saprotroph-Ectomycorrhizal-Litter Saprotroph-Undefined Saprotroph	Pezizoid	NULL	Possible	Saprobic or ectomycorrhizal, on or in soil, leafmould etc., some species associated with dung or fire sites (Cannon & Kirk 2007)	Cannon PF, Kirk PM. 2007. Fungal Families of the World. CAB International, Cambridge
ASV_57	LR993374	SH1732825.08FU	1.0	Basidiomycota	Agaricomycetes	Russulales	Russulaceae	Russula		Three hundred forty two	Basidiomycota;Agaricomycetes;Russulales;Russulaceae;Russula	Russula	13	Symbiotroph	Ectomycorrhizal	Agaricoid	NULL	Highly Probable	NULL	Rinaldi AC, et al. 2008. Fungal Diversity 33:1-45; Tedersoo L, et al. 2010. Mycorrhiza 20:217-263; http://mycorrhizas.info/ecmf.html
ASV_58	LR993375	SH1709255.08FU	0.5	Basidiomycota	Agaricomycetes	Sebacinales	Sebacinaceae	Sebacina		One hundred fifty	Basidiomycota;Agaricomycetes;Sebacinales;Sebacinaceae;Sebacina	Sebacina	13	Symbiotroph	Ectomycorrhizal-Orchid Mycorrhizal-Root Associated Biotroph	NULL	NULL	Possible	NULL	Rinaldi AC, et al. 2008. Fungal Diversity 33:1-45; Tedersoo L, et al. 2010. Mycorrhiza 20:217-263 (pro parte); http://mycorrhizas.info/ecmf.html; Weiss et al. doi: 10.1111/nph.13977 (many guilds)
ASV_59	LR993376	SH1732529.08FU	<0.5	Basidiomycota	Agaricomycetes	Russulales	Russulaceae	Lactifluus	Lactifluus leteopus	Three hundred forty seven	Basidiomycota;Agaricomycetes;Russulales;Russulaceae;Lactifluus;Lactifluus leteopus	Lactifluus	13	Symbiotroph	Ectomycorrhizal	Agaricoid	NULL	Highly Probable	NULL	List compiled by Sara Branco with input from Nhu Nguyen and Else Vellinga
ASV_60	LR993377	SH1794956.08FU	0.5	Basidiomycota	Agaricomycetes	Russulales	Russulaceae	Lactarius	Lactarius tenellus	Two hundred ninety five	Basidiomycota;Agaricomycetes;Russulales;Russulaceae;Lactarius;Lactarius tenellus	Lactarius	13	Symbiotroph	Ectomycorrhizal	Agaricoid	NULL	Highly Probable	Common name - milk-cap	Rinaldi AC, et al. 2008. Fungal Diversity 33:1-45; Tedersoo L, et al. 2010. Mycorrhiza 20:217-263; http://mycorrhizas.info/ecmf.html
ASV_61	LR993378	SH1731178.08FU	2.0	Basidiomycota	Agaricomycetes	Sebacinales	Sebacinaceae	Sebacina		Two hundred eighty six	Basidiomycota;Agaricomycetes;Sebacinales;Sebacinaceae;Sebacina	Sebacina	13	Symbiotroph	Ectomycorrhizal-Orchid Mycorrhizal-Root Associated Biotroph	NULL	NULL	Possible	NULL	Rinaldi AC, et al. 2008. Fungal Diversity 33:1-45; Tedersoo L, et al. 2010. Mycorrhiza 20:217-263 (pro parte); http://mycorrhizas.info/ecmf.html; Weiss et al. doi: 10.1111/nph.13977 (many guilds)
ASV_62	LR993379
ASV_63	LR993380			Basidiomycota	Agaricomycetes	Agaricales	Inocybaceae	Inocybe		Four hundred twenty eight	Basidiomycota;Agaricomycetes;Agaricales;Inocybaceae;Inocybe	Inocybe	13	Symbiotroph	Ectomycorrhizal	Agaricoid	NULL	Highly Probable	Sensu stricto (Matheny 2009).	Rinaldi AC, et al. 2008. Fungal Diversity 33:1-45; Matheny PB. 2009. McIlvainea 18:11-21; Tedersoo L, et al. 2010. Mycorrhiza 20:217-263; http://mycorrhizas.info/ecmf.html
ASV_64	LR993381	SH1848155.08FU	2.0	Basidiomycota	Agaricomycetes	Boletales				Forty	Basidiomycota;Agaricomycetes;Boletales
ASV_65	LR993382	SH2767423.08FU	0.5	Basidiomycota	Agaricomycetes	Agaricales	Inocybaceae	Inocybe		Two hundred fifty two	Basidiomycota;Agaricomycetes;Agaricales;Inocybaceae;Inocybe	Inocybe	13	Symbiotroph	Ectomycorrhizal	Agaricoid	NULL	Highly Probable	Sensu stricto (Matheny 2009).	Rinaldi AC, et al. 2008. Fungal Diversity 33:1-45; Matheny PB. 2009. McIlvainea 18:11-21; Tedersoo L, et al. 2010. Mycorrhiza 20:217-263; http://mycorrhizas.info/ecmf.html
ASV_66	LR993383	SH1737342.08FU	0.5	Basidiomycota	Agaricomycetes	Russulales	Russulaceae	Russula		One hundred fifty six	Basidiomycota;Agaricomycetes;Russulales;Russulaceae;Russula	Russula	13	Symbiotroph	Ectomycorrhizal	Agaricoid	NULL	Highly Probable	NULL	Rinaldi AC, et al. 2008. Fungal Diversity 33:1-45; Tedersoo L, et al. 2010. Mycorrhiza 20:217-263; http://mycorrhizas.info/ecmf.html
ASV_67	LR993384	SH1823070.08FU	0.5	Basidiomycota	Agaricomycetes	Russulales	Russulaceae	Russula		Four hundred sixteen	Basidiomycota;Agaricomycetes;Russulales;Russulaceae;Russula	Russula	13	Symbiotroph	Ectomycorrhizal	Agaricoid	NULL	Highly Probable	NULL	Rinaldi AC, et al. 2008. Fungal Diversity 33:1-45; Tedersoo L, et al. 2010. Mycorrhiza 20:217-263; http://mycorrhizas.info/ecmf.html
ASV_68	LR993385	SH1688188.08FU	0.5	Basidiomycota	Agaricomycetes	Boletales	Sclerodermataceae	Scleroderma		Three hundred eighty nine	Basidiomycota;Agaricomycetes;Boletales;Sclerodermataceae;Scleroderma	Scleroderma	13	Symbiotroph	Ectomycorrhizal	Gasteroid	NULL	Highly Probable	Common name - puffball	Rinaldi AC, et al. 2008. Fungal Diversity 33:1-45; Tedersoo L, et al. 2010. Mycorrhiza 20:217-263; http://mycorrhizas.info/ecmf.html
ASV_69	LR993386	SH1668498.08FU	<0.5	Basidiomycota	Agaricomycetes	Russulales	Russulaceae	Russula		One hundred sixty	Basidiomycota;Agaricomycetes;Russulales;Russulaceae;Russula	Russula	13	Symbiotroph	Ectomycorrhizal	Agaricoid	NULL	Highly Probable	NULL	Rinaldi AC, et al. 2008. Fungal Diversity 33:1-45; Tedersoo L, et al. 2010. Mycorrhiza 20:217-263; http://mycorrhizas.info/ecmf.html
ASV_70	LR993387	SH1731178.08FU	2.0	Basidiomycota	Agaricomycetes	Sebacinales	Sebacinaceae	Sebacina		Two hundred eighty six	Basidiomycota;Agaricomycetes;Sebacinales;Sebacinaceae;Sebacina	Sebacina	13	Symbiotroph	Ectomycorrhizal-Orchid Mycorrhizal-Root Associated Biotroph	NULL	NULL	Possible	NULL	Rinaldi AC, et al. 2008. Fungal Diversity 33:1-45; Tedersoo L, et al. 2010. Mycorrhiza 20:217-263 (pro parte); http://mycorrhizas.info/ecmf.html; Weiss et al. doi: 10.1111/nph.13977 (many guilds)
ASV_71	LR993388	SH1735512.08FU	<0.5	Basidiomycota	Tremellomycetes	Tremellales	Trimorphomycetaceae	Saitozyma	Saitozyma podzolica	Three hundred forty five	Basidiomycota;Tremellomycetes;Tremellales;Trimorphomycetaceae;Saitozyma;Saitozyma podzolica	Tremellales	7	Pathotroph-Saprotroph-Symbiotroph	Fungal Parasite-Undefined Saprotroph	Tremelloid-Yeast	NULL	Possible	The order contains both teleomorphic and anamorphic species, most of the latter being yeasts	Sterkenburg E, et al. 2015. New Phytologist 207:1145-1158
ASV_72	LR993389	SH1844334.08FU	0.5	Basidiomycota	Agaricomycetes	Russulales	Russulaceae	Lactifluus		Three hundred seventy five	Basidiomycota;Agaricomycetes;Russulales;Russulaceae;Lactifluus	Lactifluus	13	Symbiotroph	Ectomycorrhizal	Agaricoid	NULL	Highly Probable	NULL	List compiled by Sara Branco with input from Nhu Nguyen and Else Vellinga
ASV_73	LR993390									Five hundred fifteen
ASV_74	LR993391
ASV_75	LR993392	SH1713035.08FU	0.5	Basidiomycota	Agaricomycetes	Boletales	Boletaceae			Sixty four	Basidiomycota;Agaricomycetes;Boletales;Boletaceae	Boletaceae	9	Pathotroph-Saprotroph-Symbiotroph	Ectomycorrhizal-Fungal Parasite-Plant Saprotroph-Wood Saprotroph	Boletoid	NULL	Probable	Most species form ectomycorrhizal associations with gymnosperm or angiosperm trees. Some are saprobes on decaying wood and leaf litter, a few are parasitic on other fungi (Cannon & Kirk 2007)	Cannon PF, Kirk PM. 2007. Fungal Families of the World. CAB International, Cambridge
ASV_76	LR993393	SH1668392.08FU	0.5	Basidiomycota	Agaricomycetes	Cantharellales	Clavulinaceae	Clavulina		Three hundred seventy one	Basidiomycota;Agaricomycetes;Cantharellales;Clavulinaceae;Clavulina	Clavulina	13	Symbiotroph	Ectomycorrhizal	Clavarioid	NULL	Highly Probable	NULL	Tedersoo L, et al. 2014. Science 346:1256688 (doi:10.1126/science.1256688)
ASV_77	LR993394	SH1731125.08FU	1.0	Basidiomycota	Agaricomycetes	Sebacinales	Sebacinaceae	Sebacina		Two hundred eighty eight	Basidiomycota;Agaricomycetes;Sebacinales;Sebacinaceae;Sebacina	Sebacina	13	Symbiotroph	Ectomycorrhizal-Orchid Mycorrhizal-Root Associated Biotroph	NULL	NULL	Possible	NULL	Rinaldi AC, et al. 2008. Fungal Diversity 33:1-45; Tedersoo L, et al. 2010. Mycorrhiza 20:217-263 (pro parte); http://mycorrhizas.info/ecmf.html; Weiss et al. doi: 10.1111/nph.13977 (many guilds)
ASV_78	LR993395	SH1732825.08FU	1.0	Basidiomycota	Agaricomycetes	Russulales	Russulaceae	Russula		Three hundred forty two	Basidiomycota;Agaricomycetes;Russulales;Russulaceae;Russula	Russula	13	Symbiotroph	Ectomycorrhizal	Agaricoid	NULL	Highly Probable	NULL	Rinaldi AC, et al. 2008. Fungal Diversity 33:1-45; Tedersoo L, et al. 2010. Mycorrhiza 20:217-263; http://mycorrhizas.info/ecmf.html
ASV_79	LR993396	SH1843169.08FU	0.5	Ascomycota	Dothideomycetes	Pleosporales	Didymosphaeriaceae	Paraconiothyrium		Four hundred twenty	Ascomycota;Dothideomycetes;Pleosporales;Didymosphaeriaceae;Paraconiothyrium	Paraconiothyrium	13	Saprotroph	Undefined Saprotroph	NULL	NULL	Probable	NULL	Tedersoo L, et al. 2014. Science 346:1256688
ASV_80	LR993397	SH2770925.08FU	0.5	Basidiomycota	Agaricomycetes	Sebacinales	Sebacinaceae	Sebacina		One hundred fifty two	Basidiomycota;Agaricomycetes;Sebacinales;Sebacinaceae;Sebacina	Sebacina	13	Symbiotroph	Ectomycorrhizal-Orchid Mycorrhizal-Root Associated Biotroph	NULL	NULL	Possible	NULL	Rinaldi AC, et al. 2008. Fungal Diversity 33:1-45; Tedersoo L, et al. 2010. Mycorrhiza 20:217-263 (pro parte); http://mycorrhizas.info/ecmf.html; Weiss et al. doi: 10.1111/nph.13977 (many guilds)
ASV_81	LR993398	SH1733873.08FU	0.5	Basidiomycota	Agaricomycetes	Russulales	Russulaceae	Russula		Three hundred forty one	Basidiomycota;Agaricomycetes;Russulales;Russulaceae;Russula	Russula	13	Symbiotroph	Ectomycorrhizal	Agaricoid	NULL	Highly Probable	NULL	Rinaldi AC, et al. 2008. Fungal Diversity 33:1-45; Tedersoo L, et al. 2010. Mycorrhiza 20:217-263; http://mycorrhizas.info/ecmf.html
ASV_82	LR993399			Basidiomycota	Agaricomycetes	Agaricales	Agaricaceae			Two hundred thirty two	Basidiomycota;Agaricomycetes;Agaricales;Agaricaceae	Agaricaceae	9	Saprotroph	Undefined Saprotroph	Agaricoid-Gasteroid-Secotioid	NULL	Probable	Primarily saprobes in grassland and woodland situations (Cannon & Kirk 2007)	Cannon PF, Kirk PM. 2007. Fungal Families of the World. CAB International, Cambridge
ASV_83	LR993400			Basidiomycota	Agaricomycetes	Boletales	Sclerodermataceae	Scleroderma		One hundred forty seven	Basidiomycota;Agaricomycetes;Boletales;Sclerodermataceae;Scleroderma	Scleroderma	13	Symbiotroph	Ectomycorrhizal	Gasteroid	NULL	Highly Probable	Common name - puffball
ASV_84	LR993401	SH1851469.08FU	1.0	Ascomycota	Pezizomycetes	Pezizales	Pezizaceae			One hundred ninety two	Ascomycota;Pezizomycetes;Pezizales;Pezizaceae	Pezizaceae	9	Saprotroph-Symbiotroph	Dung Saprotroph-Ectomycorrhizal-Litter Saprotroph-Undefined Saprotroph	Pezizoid	NULL	Possible	Saprobic or ectomycorrhizal, on or in soil, leafmould etc., some species associated with dung or fire sites (Cannon & Kirk 2007)	List compiled by Sara Branco with input from Nhu Nguyen and Else Vellinga
ASV_85	LR993402	SH1844334.08FU	0.5	Basidiomycota	Agaricomycetes	Russulales	Russulaceae	Lactifluus		Three hundred seventy five	Basidiomycota;Agaricomycetes;Russulales;Russulaceae;Lactifluus	Lactifluus	13	Symbiotroph	Ectomycorrhizal	Agaricoid	NULL	Highly Probable	NULL	List compiled by Sara Branco with input from Nhu Nguyen and Else Vellinga
ASV_86	LR993403	SH1823070.08FU	0.5	Basidiomycota	Agaricomycetes	Russulales	Russulaceae	Russula		Four hundred sixteen	Basidiomycota;Agaricomycetes;Russulales;Russulaceae;Russula	Russula	13	Symbiotroph	Ectomycorrhizal	Agaricoid	NULL	Highly Probable	NULL	Rinaldi AC, et al. 2008. Fungal Diversity 33:1-45; Tedersoo L, et al. 2010. Mycorrhiza 20:217-263; http://mycorrhizas.info/ecmf.html
ASV_87	LR993404	SH1844334.08FU	0.5	Basidiomycota	Agaricomycetes	Russulales	Russulaceae	Lactifluus		Three hundred seventy five	Basidiomycota;Agaricomycetes;Russulales;Russulaceae;Lactifluus	Lactifluus	13	Symbiotroph	Ectomycorrhizal	Agaricoid	NULL	Highly Probable	NULL	List compiled by Sara Branco with input from Nhu Nguyen and Else Vellinga
ASV_88	LR993405			Basidiomycota	Agaricomycetes	Agaricales	Lyophyllaceae	Tephrocybella	Tephrocybella grieseonigrescens	Two hundred twenty	Basidiomycota;Agaricomycetes;Agaricales;Lyophyllaceae;Tephrocybella;Tephrocybella grieseonigrescens	Lyophyllaceae	9	Pathotroph-Saprotroph-Symbiotroph	Ectomycorrhizal-Fungal Pathogen-Undefined Saprotroph	Agaricoid	NULL	Possible	NULL	Kirk PM, Cannon PF, Minter DW, Stalpers JA 2008. Dictionary of the Fungi, 10th Ed. CAB International: Wallingford
ASV_89	LR993406	SH1676299.08FU	0.5	Ascomycota	Eurotiomycetes	Eurotiales	Trichomaceae	Talaromyces	Talaromyces verruculosus	Three hundred seventy four	Ascomycota;Eurotiomycetes;Eurotiales;Trichomaceae;Talaromyces;Talaromyces verruculosus	Talaromyces	13	Saprotroph	Undefined Saprotroph	NULL	NULL	Probable	NULL	Tedersoo L, et al. 2014. Science 346:1256688
ASV_90	LR993407	SH1670324.08FU	0.5	Basidiomycota	Agaricomycetes	Sebacinales	Sebacinaceae	Sebacina		Five hundred five	Basidiomycota;Agaricomycetes;Sebacinales;Sebacinaceae;Sebacina	Sebacina	13	Symbiotroph	Ectomycorrhizal-Orchid Mycorrhizal-Root Associated Biotroph	NULL	NULL	Possible	NULL	Rinaldi AC, et al. 2008. Fungal Diversity 33:1-45; Tedersoo L, et al. 2010. Mycorrhiza 20:217-263 (pro parte); http://mycorrhizas.info/ecmf.html; Weiss et al. doi: 10.1111/nph.13977 (many guilds)
ASV_91	LR993408	SH1660466.08FU	<0.5	Basidiomycota	Agaricomycetes	Thelephorales	Thelephoraceae			Three hundred fifty five	Basidiomycota;Agaricomycetes;Thelephorales;Thelephoraceae	Thelephoraceae	9	Saprotroph-Symbiotroph	Ectomycorrhizal-Undefined Saprotroph	Clavarioid	NULL	Probable	On the ground, on soil, a few on wood. At least some speices ectomycorrhizal (Cannon & Kirk 2007)	Cannon PF, Kirk PM. 2007. Fungal Families of the World. CAB International, Cambridge
ASV_92	LR993409									One hundred forty seven
ASV_93	LR993410	SH1703740.08FU	1.0	Basidiomycota	Agaricomycetes	Boletales	Sclerodermataceae	Scleroderma		Three hundred forty eight	Basidiomycota;Agaricomycetes;Boletales;Sclerodermataceae;Scleroderma	Scleroderma	13	Symbiotroph	Ectomycorrhizal	Gasteroid	NULL	Highly Probable	Common name - puffball	Rinaldi AC, et al. 2008. Fungal Diversity 33:1-45; Tedersoo L, et al. 2010. Mycorrhiza 20:217-263; http://mycorrhizas.info/ecmf.html
ASV_94	LR993411	SH1689420.08FU	2.0	Basidiomycota	Agaricomycetes	Agaricales	Inocybaceae	Inocybe		Two hundred fifty two	Basidiomycota;Agaricomycetes;Agaricales;Inocybaceae;Inocybe	Inocybe	13	Symbiotroph	Ectomycorrhizal	Agaricoid	NULL	Highly Probable	Sensu stricto (Matheny 2009).	Rinaldi AC, et al. 2008. Fungal Diversity 33:1-45; Matheny PB. 2009. McIlvainea 18:11-21; Tedersoo L, et al. 2010. Mycorrhiza 20:217-263; http://mycorrhizas.info/ecmf.html
ASV_95	LR993412	SH1732529.08FU	0.5	Basidiomycota	Agaricomycetes	Russulales	Russulaceae	Lactifluus	Lactifluus luteopus	Three hundred forty seven	Basidiomycota;Agaricomycetes;Russulales;Russulaceae;Lactifluus;Lactifluus luteopus	Lactifluus	13	Symbiotroph	Ectomycorrhizal	Agaricoid	NULL	Highly Probable	NULL	List compiled by Sara Branco with input from Nhu Nguyen and Else Vellinga
ASV_96	LR993413	SH1734579.08FU	2.0	Basidiomycota	Agaricomycetes	Russulales	Russulaceae	Russula		Two hundred two	Basidiomycota;Agaricomycetes;Russulales;Russulaceae;Russula	Russula	13	Symbiotroph	Ectomycorrhizal	Agaricoid	NULL	Highly Probable	NULL	Rinaldi AC, et al. 2008. Fungal Diversity 33:1-45; Tedersoo L, et al. 2010. Mycorrhiza 20:217-263; http://mycorrhizas.info/ecmf.html
ASV_97	LR993414									Thirty seven
ASV_98	LR993415			Basidiomycota	Agaricomycetes	Agaricales	Inocybaceae	Inocybe		Two hundred eighteen	Basidiomycota;Agaricomycetes;Agaricales;Inocybaceae;Inocybe	Inocybe	13	Symbiotroph	Ectomycorrhizal	Agaricoid	NULL	Highly Probable	Sensu stricto (Matheny 2009).	Rinaldi AC, et al. 2008. Fungal Diversity 33:1-45; Matheny PB. 2009. McIlvainea 18:11-21; Tedersoo L, et al. 2010. Mycorrhiza 20:217-263; http://mycorrhizas.info/ecmf.html
ASV_99	LR993416	SH1737242.08FU	0.5	Basidiomycota	Agaricomycetes	Agaricales	Inocybaceae	Inocybe		Three hundred fifty two	Basidiomycota;Agaricomycetes;Agaricales;Inocybaceae;Inocybe	Inocybe	13	Symbiotroph	Ectomycorrhizal	Agaricoid	NULL	Highly Probable	Sensu stricto (Matheny 2009).	Rinaldi AC, et al. 2008. Fungal Diversity 33:1-45; Matheny PB. 2009. McIlvainea 18:11-21; Tedersoo L, et al. 2010. Mycorrhiza 20:217-263; http://mycorrhizas.info/ecmf.html
ASV_100	LR993417	SH1737358.08FU	2.0	Basidiomycota	Agaricomycetes	Russulales	Russulaceae	Russula		One hundred fifty nine	Basidiomycota;Agaricomycetes;Russulales;Russulaceae;Russula	Russula	13	Symbiotroph	Ectomycorrhizal	Agaricoid	NULL	Highly Probable	NULL	Rinaldi AC, et al. 2008. Fungal Diversity 33:1-45; Tedersoo L, et al. 2010. Mycorrhiza 20:217-263; http://mycorrhizas.info/ecmf.html
ASV_101	LR993418	SH1725144.08FU	0.5	Ascomycota	Eurotiomycetes	Chaetothyriales				Five hundred nine	Ascomycota;Eurotiomycetes;Chaetothyriales
ASV_102	LR993419			Basidiomycota	Agaricomycetes	Agaricales	Amanitaceae	Amanita		Two hundred forty nine	Basidiomycota;Agaricomycetes;Agaricales;Amanitaceae;Amanita	Amanita	13	Symbiotroph	Ectomycorrhizal	Agaricoid	NULL	Highly Probable	NULL	Rinaldi AC, et al. 2008. Fungal Diversity 33:1-45; Tedersoo L, et al. 2010. Mycorrhiza 20:217-263; http://mycorrhizas.info/ecmf.html
ASV_103	LR993420	SH1668392.08FU	0.5	Basidiomycota	Agaricomycetes	Cantharellales	Clavulinaceae			Three hundred seventy one	Basidiomycota;Agaricomycetes;Cantharellales;Clavulinaceae	Clavulinaceae	9	Saprotroph-Symbiotroph	Ectomycorrhizal-Lichenized-Wood Saprotroph	Clavarioid	NULL	Possible	Some species form ectomycorrhizas, with fruit bodies in leaf litter and on soil. Others are probably saprobes associated with rotten wood (Cannon & Kirk 2007)	Cannon PF, Kirk PM. 2007. Fungal Families of the World. CAB International, Cambridge; Nelsen MP, et al. 2007. American Journal of Botany 94:1289-1296 (doi:10.3732/ajb.94.8.1289)
ASV_104	LR993421	SH1679954.08FU	1.0	Basidiomycota	Agaricomycetes	Agaricales	Inocybaceae	Inocybe		Two hundred thirty seven	Basidiomycota;Agaricomycetes;Agaricales;Inocybaceae;Inocybe	Inocybe	13	Symbiotroph	Ectomycorrhizal	Agaricoid	NULL	Highly Probable	Sensu stricto (Matheny 2009).	Rinaldi AC, et al. 2008. Fungal Diversity 33:1-45; Matheny PB. 2009. McIlvainea 18:11-21; Tedersoo L, et al. 2010. Mycorrhiza 20:217-263; http://mycorrhizas.info/ecmf.html
ASV_105	LR993422			Basidiomycota	Agaricomycetes	Boletales	Sclerodermataceae	Scleroderma		Three hundred forty nine	Basidiomycota;Agaricomycetes;Boletales;Sclerodermataceae;Scleroderma	Scleroderma	13	Symbiotroph	Ectomycorrhizal	Gasteroid	NULL	Highly Probable	Common name - puffball	Rinaldi AC, et al. 2008. Fungal Diversity 33:1-45; Tedersoo L, et al. 2010. Mycorrhiza 20:217-263; http://mycorrhizas.info/ecmf.html
ASV_106	LR993423									Five hundred fifteen
ASV_107	LR993424	SH1737358.08FU	1.0	Basidiomycota	Agaricomycetes	Russulales	Russulaceae	Russula		One hundred fifty nine	Basidiomycota;Agaricomycetes;Russulales;Russulaceae;Russula	Russula	13	Symbiotroph	Ectomycorrhizal	Agaricoid	NULL	Highly Probable	NULL	Rinaldi AC, et al. 2008. Fungal Diversity 33:1-45; Tedersoo L, et al. 2010. Mycorrhiza 20:217-263; http://mycorrhizas.info/ecmf.html
ASV_108	LR993425	SH1670487.08FU	1.0
ASV_109	LR993426	SH1850353.08FU	1.0	Basidiomycota	Agaricomycetes	Cantharellales	Clavulinaceae			One hundred twenty eight	Basidiomycota;Agaricomycetes;Cantharellales;Clavulinaceae	Clavulinaceae	9	Saprotroph-Symbiotroph	Ectomycorrhizal-Lichenized-Wood Saprotroph	Clavarioid	NULL	Possible	Some species form ectomycorrhizas, with fruit bodies in leaf litter and on soil. Others are probably saprobes associated with rotten wood (Cannon & Kirk 2007)	Cannon PF, Kirk PM. 2007. Fungal Families of the World. CAB International, Cambridge; Nelsen MP, et al. 2007. American Journal of Botany 94:1289-1296 (doi:10.3732/ajb.94.8.1289)
ASV_110	LR993427	SH1733876.08FU	0.5	Basidiomycota	Agaricomycetes	Russulales	Russulaceae	Lactifluus	Latifluus melleus	Three hundred seventy six	Basidiomycota;Agaricomycetes;Russulales;Russulaceae;Lactifluus;Latifluus melleus	Lactifluus	13	Symbiotroph	Ectomycorrhizal	Agaricoid	NULL	Highly Probable	NULL	List compiled by Sara Branco with input from Nhu Nguyen and Else Vellinga
ASV_111	LR993428	SH1731173.08FU	2.0	Basidiomycota	Agaricomycetes	Sebacinales	Sebacinaceae	Sebacina		Two hundred eighty six	Basidiomycota;Agaricomycetes;Sebacinales;Sebacinaceae;Sebacina	Sebacina	13	Symbiotroph	Ectomycorrhizal-Orchid Mycorrhizal-Root Associated Biotroph	NULL	NULL	Possible	NULL	Rinaldi AC, et al. 2008. Fungal Diversity 33:1-45; Tedersoo L, et al. 2010. Mycorrhiza 20:217-263 (pro parte); http://mycorrhizas.info/ecmf.html; Weiss et al. doi: 10.1111/nph.13977 (many guilds)
ASV_112	LR993429	SH1698856.08FU	0.5	Ascomycota	Eurotiomycetes	Eurotiales	Aspergillaceae	Penicillium	Penicillium catenatum	Four hundred forty eight	Ascomycota;Eurotiomycetes;Eurotiales;Aspergillaceae;Penicillium;Penicillium catenatum	Penicillium	13	Saprotroph	Dung Saprotroph-Undefined Saprotroph-Wood Saprotroph	NULL	Mold, Soft Rot	Highly Probable	NULL	Duncan CG, Eslyn WE. 1966. Mycologia 58:642-664; Seehann G, et al. 1975. List of Fungi in Soft-Rot Tissue Tests. Institute fur Holzbiologie und Holzschutz, Bundesforschungsanstalt fur Forst - und Holzwirtshaft, Hamburg - Lohbrugge, Germany; Costa IPMW, et al. 2012. Mycotaxon 119:26; Bills GF, et al. 2013. Current Opinion in microbiology, 16:549-565; Tedersoo L, et al. 2014. Science 346:1256688; h…
ASV_113	LR993430	SH1724286.08FU	0.5	Basidiomycota	Agaricomycetes	Russulales	Russulaceae	Russula	Russula concolora	Three hundred ninety four	Basidiomycota;Agaricomycetes;Russulales;Russulaceae;Russula;Russula concolora	Russula	13	Symbiotroph	Ectomycorrhizal	Agaricoid	NULL	Highly Probable	NULL	Rinaldi AC, et al. 2008. Fungal Diversity 33:1-45; Tedersoo L, et al. 2010. Mycorrhiza 20:217-263; http://mycorrhizas.info/ecmf.html
ASV_114	LR993431			Basidiomycota	Agaricomycetes	Agaricales	Inocybaceae	Inocybe		Two hundred eighteen	Basidiomycota;Agaricomycetes;Agaricales;Inocybaceae;Inocybe	Inocybe	13	Symbiotroph	Ectomycorrhizal	Agaricoid	NULL	Highly Probable	Sensu stricto (Matheny 2009).	Rinaldi AC, et al. 2008. Fungal Diversity 33:1-45; Matheny PB. 2009. McIlvainea 18:11-21; Tedersoo L, et al. 2010. Mycorrhiza 20:217-263; http://mycorrhizas.info/ecmf.html
ASV_115	LR993432	SH1734047.08FU	1.0	Ascomycota	Eurotiomycetes	Eurotiales	Elaphomycetaceae			Fifty one	Ascomycota;Eurotiomycetes;Eurotiales;Elaphomycetaceae	Eurotiales	7	Saprotroph	Undefined Saprotroph	Microfungus	NULL	Possible	NULL	Sterkenburg E, et al. 2015. New Phytologist 207:1145-1158
ASV_116	LR993433	SH1688188.08FU	0.5	Basidiomycota	Agaricomycetes	Boletales	Sclerodermataceae	Scleroderma		Three hundred eighty nine	Basidiomycota;Agaricomycetes;Boletales;Sclerodermataceae;Scleroderma	Scleroderma	13	Symbiotroph	Ectomycorrhizal	Gasteroid	NULL	Highly Probable	Common name - puffball	Rinaldi AC, et al. 2008. Fungal Diversity 33:1-45; Tedersoo L, et al. 2010. Mycorrhiza 20:217-263; http://mycorrhizas.info/ecmf.html
ASV_117	LR993434			Basidiomycota	Agaricomycetes	Agaricales	Inocybaceae	Inocybe		Two hundred sixty five	Basidiomycota;Agaricomycetes;Agaricales;Inocybaceae;Inocybe	Inocybe	13	Symbiotroph	Ectomycorrhizal	Agaricoid	NULL	Highly Probable	Sensu stricto (Matheny 2009).	Rinaldi AC, et al. 2008. Fungal Diversity 33:1-45; Matheny PB. 2009. McIlvainea 18:11-21; Tedersoo L, et al. 2010. Mycorrhiza 20:217-263; http://mycorrhizas.info/ecmf.html
ASV_118	LR993435			Ascomycota	Dothideomycetes	Pleosporales	Cucurbitariaceae	Pyrenochaeta		Five hundred ten	Ascomycota;Dothideomycetes;Pleosporales;Cucurbitariaceae;Pyrenochaeta	Pyrenochaeta	13	Saprotroph	Undefined Saprotroph-Wood Saprotroph	NULL	Soft Rot	Highly Probable	NULL	Seehann G, et al. 1975. List of Fungi in Soft-Rot Tissue Tests. Institute fur Holzbiologie und Holzschutz, Bundesforschungsanstalt fur Forst - und Holzwirtshaft, Hamburg - Lohbrugge, Germany; Costa IPMW, et al. 2012. Mycotaxon 119:26; Tedersoo L, et al. 2014. Science 346:1256688
ASV_119	LR993436			Ascomycota	Geoglossomycetes					Three hundred thirty eight	Ascomycota;Geoglossomycetes
ASV_120	LR993437	SH1683349.08FU	<0.5	Mucoromycota	Umbelopsidomycetes	Umbelopsidales	Umbelopsidaceae	Umbelopsis	Umbelopsis dimorpha	Nine	Mucoromycota;Umbelopsidomycetes;Umbelopsidales;Umbelopsidaceae;Umbelopsis;Umbelopsis dimorpha	Umbelopsis	13	Saprotroph	Undefined Saprotroph	NULL	NULL	Probable	NULL	Tedersoo L, et al. 2014. Science 346:1256688 (doi:10.1126/science.1256688)
ASV_121	LR993438	SH1731038.08FU	2.0	Basidiomycota	Agaricomycetes	Sebacinales	Sebacinaceae	Sebacina		One hundred fifty four	Basidiomycota;Agaricomycetes;Sebacinales;Sebacinaceae;Sebacina	Sebacina	13	Symbiotroph	Ectomycorrhizal-Orchid Mycorrhizal-Root Associated Biotroph	NULL	NULL	Possible	NULL	Rinaldi AC, et al. 2008. Fungal Diversity 33:1-45; Tedersoo L, et al. 2010. Mycorrhiza 20:217-263 (pro parte); http://mycorrhizas.info/ecmf.html; Weiss et al. doi: 10.1111/nph.13977 (many guilds)
ASV_122	LR993439			Ascomycota	Geoglossomycetes					Five hundred three	Ascomycota;Geoglossomycetes
ASV_123	LR993440			Basidiomycota	Agaricomycetes	Boletales	Sclerodermataceae	Scleroderma		Three hundred forty nine	Basidiomycota;Agaricomycetes;Boletales;Sclerodermataceae;Scleroderma	Scleroderma	13	Symbiotroph	Ectomycorrhizal	Gasteroid	NULL	Highly Probable	Common name - puffball	Rinaldi AC, et al. 2008. Fungal Diversity 33:1-45; Tedersoo L, et al. 2010. Mycorrhiza 20:217-263; http://mycorrhizas.info/ecmf.html
ASV_124	LR993441			Basidiomycota	Agaricomycetes	Agaricales	Tricholomataceae	Tricholoma		Two hundred twenty	Basidiomycota;Agaricomycetes;Agaricales;Tricholomataceae;Tricholoma	Tricholoma	13	Pathotroph-Symbiotroph	Ectomycorrhizal-Fungal Parasite	Agaricoid	NULL	Highly Probable	Tricholoma species are ectomycorrhizal, occurring in coniferous and broadleaved forests (Cannon & Kirk 2007); T. sclerotoideum is parasitic on Helvella spp.	Cannon PF, Kirk PM. 2007. Fungal Families of the World. CAB International, Cambridge; Rinaldi AC, et al. 2008. Fungal Diversity 33:1-45; Tedersoo L, et al. 2010. Mycorrhiza 20:217-263; http://mycorrhizas.info/ecmf.html
ASV_125	LR993442			Basidiomycota	Agaricomycetes	Agaricales	Agaricaceae			Two hundred fifty six	Basidiomycota;Agaricomycetes;Agaricales;Agaricaceae	Agaricaceae	9	Saprotroph	Undefined Saprotroph	Agaricoid-Gasteroid-Secotioid	NULL	Probable	Primarily saprobes in grassland and woodland situations (Cannon & Kirk 2007)	Cannon PF, Kirk PM. 2007. Fungal Families of the World. CAB International, Cambridge
ASV_126	LR993443			Basidiomycota	Agaricomycetes	Agaricales	Inocybaceae	Inocybe		Two hundred sixty five	Basidiomycota;Agaricomycetes;Agaricales;Inocybaceae;Inocybe	Inocybe	13	Symbiotroph	Ectomycorrhizal	Agaricoid	NULL	Highly Probable	Sensu stricto (Matheny 2009).	Rinaldi AC, et al. 2008. Fungal Diversity 33:1-45; Matheny PB. 2009. McIlvainea 18:11-21; Tedersoo L, et al. 2010. Mycorrhiza 20:217-263; http://mycorrhizas.info/ecmf.html
ASV_127	LR993444			Basidiomycota	Agaricomycetes	Agaricales	Psathyrellaceae	Coprinellus	Coprinellus curtus	Two hundred six	Basidiomycota;Agaricomycetes;Agaricales;Psathyrellaceae;Coprinellus;Coprinellus curtus	Coprinellus	13	Saprotroph	Undefined Saprotroph	NULL	NULL	Probable	NULL	Tedersoo L, et al. 2014. Science 346:1256688
ASV_128	LR993445	SH1712937.08FU	3.0	Ascomycota						Three hundred thirty six	Ascomycota
ASV_129	LR993446			Ascomycota	Archaeorhizomycetes	Archaeorhizomycetales	Archaeorhizomycetaceae	Archaeorhizomyces		Three hundred eight	Ascomycota;Archaeorhizomycetes;Archaeorhizomycetales;Archaeorhizomycetaceae;Archaeorhizomyces	Archaeorhizomyces	13	Saprotroph	Soil Saprotroph	Microfungus	NULL	Probable	From rhizosphere soil and coniferous ectomycorrhizal root tips (Rosling et al. 2011)	Rosling A, et al. 2011. Science 333:876-879
ASV_130	LR993447			Basidiomycota	Agaricomycetes	Sebacinales	Sebacinaceae	Sebacina		Three hundred sixty nine	Basidiomycota;Agaricomycetes;Sebacinales;Sebacinaceae;Sebacina	Sebacina	13	Symbiotroph	Ectomycorrhizal-Orchid Mycorrhizal-Root Associated Biotroph	NULL	NULL	Possible	NULL	Rinaldi AC, et al. 2008. Fungal Diversity 33:1-45; Tedersoo L, et al. 2010. Mycorrhiza 20:217-263 (pro parte); http://mycorrhizas.info/ecmf.html; Weiss et al. doi: 10.1111/nph.13977 (many guilds)
ASV_131	LR993448	SH2770900.08FU	<0.5	Basidiomycota	Geminibasidiomycetes	Geminibasidiales	Geminibasidiaceae	Geminibasidium		Three hundred ninety six	Basidiomycota;Geminibasidiomycetes;Geminibasidiales;Geminibasidiaceae;Geminibasidium	Geminibasidium	13	Saprotroph	Undefined Saprotroph	NULL	NULL	Probable	NULL	Tedersoo L, et al. 2014. Science 346:1256688
ASV_132	LR993449			Basidiomycota	Agaricomycetes	Agaricales	Inocybaceae	Inocybe		One hundred seventy eight	Basidiomycota;Agaricomycetes;Agaricales;Inocybaceae;Inocybe	Inocybe	13	Symbiotroph	Ectomycorrhizal	Agaricoid	NULL	Highly Probable	Sensu stricto (Matheny 2009).	Rinaldi AC, et al. 2008. Fungal Diversity 33:1-45; Matheny PB. 2009. McIlvainea 18:11-21; Tedersoo L, et al. 2010. Mycorrhiza 20:217-263; http://mycorrhizas.info/ecmf.html
ASV_133	LR993450
ASV_134	LR993451			Ascomycota	Eurotiomycetes					Four hundred eight	Ascomycota;Eurotiomycetes
ASV_135	LR993452	SH1660109.08FU	<0.5	Basidiomycota	Agaricomycetes	Thelephorales	Thelephoraceae	Tomentella	Tomentella guineensis	Three hundred fifty seven	Basidiomycota;Agaricomycetes;Thelephorales;Thelephoraceae;Tomentella;Tomentella guineensis	Tomentella	13	Symbiotroph	Ectomycorrhizal	Corticioid	NULL	Highly Probable	NULL	Rinaldi AC, et al. 2008. Fungal Diversity 33:1-45; Tedersoo L, et al. 2010. Mycorrhiza 20:217-263; http://mycorrhizas.info/ecmf.html
ASV_136	LR993453	SH1724286.08FU	0.5	Basidiomycota	Agaricomycetes	Russulales	Russulaceae	Russula	Russula discopus	Three hundred ninety four	Basidiomycota;Agaricomycetes;Russulales;Russulaceae;Russula;Russula discopus	Russula	13	Symbiotroph	Ectomycorrhizal	Agaricoid	NULL	Highly Probable	NULL	Rinaldi AC, et al. 2008. Fungal Diversity 33:1-45; Tedersoo L, et al. 2010. Mycorrhiza 20:217-263; http://mycorrhizas.info/ecmf.html
ASV_137	LR993454	SH1731038.08FU	2.0	Basidiomycota	Agaricomycetes	Sebacinales	Sebacinaceae	Sebacina		One hundred fifty four	Basidiomycota;Agaricomycetes;Sebacinales;Sebacinaceae;Sebacina	Sebacina	13	Symbiotroph	Ectomycorrhizal-Orchid Mycorrhizal-Root Associated Biotroph	NULL	NULL	Possible	NULL	Rinaldi AC, et al. 2008. Fungal Diversity 33:1-45; Tedersoo L, et al. 2010. Mycorrhiza 20:217-263 (pro parte); http://mycorrhizas.info/ecmf.html; Weiss et al. doi: 10.1111/nph.13977 (many guilds)
ASV_138	LR993455	SH1823070.08FU	0.5	Basidiomycota	Agaricomycetes	Russulales	Russulaceae	Russula		Four hundred sixteen	Basidiomycota;Agaricomycetes;Russulales;Russulaceae;Russula	Russula	13	Symbiotroph	Ectomycorrhizal	Agaricoid	NULL	Highly Probable	NULL	Rinaldi AC, et al. 2008. Fungal Diversity 33:1-45; Tedersoo L, et al. 2010. Mycorrhiza 20:217-263; http://mycorrhizas.info/ecmf.html
ASV_139	LR993456	SH1707950.08FU	2.5	Basidiomycota	Agaricomycetes	Agaricales	Marasmiaceae	Marasmius	Marasmius haematocephalus	One hundred forty three	Basidiomycota;Agaricomycetes;Agaricales;Marasmiaceae;Marasmius;Marasmius haematocephalus	Marasmius	13	Pathotroph-Saprotroph-Symbiotroph	Endophyte-Plant Pathogen-Undefined Saprotroph	Agaricoid	NULL	Probable	Often one of the most prominent fungal components of tropical forests, playing a major role in nutrient cycling (Cannon & Kirk 2007)	Cannon PF, Kirk PM. 2007. Fungal Families of the World. CAB International, Cambridge; Tedersoo L, et al. 2014. Science 346:1256688; David AS, et al. 2016. Microbial Ecology 71:912-926
ASV_140	LR993457	SH1668510.08FU	<0.5	Basidiomycota	Agaricomycetes	Boletales	Boletaceae	Xerocomus		Sixty three	Basidiomycota;Agaricomycetes;Boletales;Boletaceae;Xerocomus	Xerocomus	13	Symbiotroph	Ectomycorrhizal	Boletoid	NULL	Highly Probable	NULL	Tedersoo L, et al. 2010. Mycorrhiza 20:217-263; http://mycorrhizas.info/ecmf.html
ASV_141	LR993458	SH1794957.08FU	0.5	Basidiomycota	Agaricomycetes	Russulales	Russulaceae	Lactarius		Two hundred ninety four	Basidiomycota;Agaricomycetes;Russulales;Russulaceae;Lactarius	Lactarius	13	Symbiotroph	Ectomycorrhizal	Agaricoid	NULL	Highly Probable	Common name - milk-cap	Rinaldi AC, et al. 2008. Fungal Diversity 33:1-45; Tedersoo L, et al. 2010. Mycorrhiza 20:217-263; http://mycorrhizas.info/ecmf.html
ASV_142	LR993459	SH2766274.08FU	1.0	Basidiomycota	Agaricomycetes	Russulales	Russulaceae	Russula		Three hundred twenty six	Basidiomycota;Agaricomycetes;Russulales;Russulaceae;Russula	Russula	13	Symbiotroph	Ectomycorrhizal	Agaricoid	NULL	Highly Probable	NULL	Rinaldi AC, et al. 2008. Fungal Diversity 33:1-45; Tedersoo L, et al. 2010. Mycorrhiza 20:217-263; http://mycorrhizas.info/ecmf.html
ASV_143	LR993460			Basidiomycota	Agaricomycetes	Agaricales	Inocybaceae	Inocybe		Two hundred eighteen	Basidiomycota;Agaricomycetes;Agaricales;Inocybaceae;Inocybe	Inocybe	13	Symbiotroph	Ectomycorrhizal	Agaricoid	NULL	Highly Probable	Sensu stricto (Matheny 2009).	Rinaldi AC, et al. 2008. Fungal Diversity 33:1-45; Matheny PB. 2009. McIlvainea 18:11-21; Tedersoo L, et al. 2010. Mycorrhiza 20:217-263; http://mycorrhizas.info/ecmf.html
ASV_144	LR993461			Ascomycota	Geoglossomycetes	Geoglossales	Geoglossaceae	Geoglossum	Geoglossum dunese	Four hundred eighty six	Ascomycota;Geoglossomycetes;Geoglossales;Geoglossaceae;Geoglossum;Geoglossum dunese	Geoglossum	13	Saprotroph	Undefined Saprotroph	NULL	NULL	Probable	NULL	Tedersoo L, et al. 2014. Science 346:1256688
ASV_145	LR993462	SH1660109.08FU	1.0	Basidiomycota	Agaricomycetes	Thelephorales	Thelephoraceae	Tomentella	Tomentella guineensis	Three hundred fifty seven	Basidiomycota;Agaricomycetes;Thelephorales;Thelephoraceae;Tomentella;Tomentella guineensis	Tomentella	13	Symbiotroph	Ectomycorrhizal	Corticioid	NULL	Highly Probable	NULL	Rinaldi AC, et al. 2008. Fungal Diversity 33:1-45; Tedersoo L, et al. 2010. Mycorrhiza 20:217-263; http://mycorrhizas.info/ecmf.html
ASV_146	LR993463									Five hundred seventeen
ASV_147	LR993464	SH1668373.08FU	0.5	Basidiomycota	Agaricomycetes	Agaricales	Inocybaceae	Inocybe		One hundred seventy six	Basidiomycota;Agaricomycetes;Agaricales;Inocybaceae;Inocybe	Inocybe	13	Symbiotroph	Ectomycorrhizal	Agaricoid	NULL	Highly Probable	Sensu stricto (Matheny 2009).	Rinaldi AC, et al. 2008. Fungal Diversity 33:1-45; Matheny PB. 2009. McIlvainea 18:11-21; Tedersoo L, et al. 2010. Mycorrhiza 20:217-263; http://mycorrhizas.info/ecmf.html
ASV_148	LR993465	SH1669415.08FU	0.5	Basidiomycota	Agaricomycetes	Cantharellales	Ceratobasidaceae	Ceratobasidiaceae		Two hundred sixty nine	Basidiomycota;Agaricomycetes;Cantharellales;Ceratobasidaceae;Ceratobasidiaceae	Ceratobasidiaceae	9	Pathotroph-Saprotroph-Symbiotroph	Endomycorrhizal-Plant Pathogen-Undefined Saprotroph	Microfungus	NULL	Possible	Best known as plant pathogens, but also saprobic. Species are endomycorrhizal with a wide range of plant roots - especially of Orchidaceae but also even bryophytes (Cannon & Kirk 2007)	Cannon PF, Kirk PM. 2007. Fungal Families of the World. CAB International, Cambridge
ASV_149	LR993466	SH1712328.08FU	1.5	Ascomycota	Dothideomycetes	Pleosporales	Didymosphaeriaceae			Five hundred one	Ascomycota;Dothideomycetes;Pleosporales;Didymosphaeriaceae	Didymosphaeriaceae	9	Pathotroph-Saprotroph-Symbiotroph	Endophyte-Lichen Parasite-Plant Pathogen-Undefined Saprotroph	Microfungus	NULL	Probable	Saprobes in both woody and herbaceous material, also parasitic on other fungi (Cannon & Kirk 2007)	Cannon PF, Kirk PM. 2007. Fungal Families of the World. CAB International, Cambridge; Massimo NC, et al. 2015. Microbial Ecology 70:61-76
ASV_150	LR993467			Basidiomycota	Agaricomycetes	Agaricales	Inocybaceae	Inocybe		One hundred seventy seven	Basidiomycota;Agaricomycetes;Agaricales;Inocybaceae;Inocybe	Inocybe	13	Symbiotroph	Ectomycorrhizal	Agaricoid	NULL	Highly Probable	Sensu stricto (Matheny 2009).	Rinaldi AC, et al. 2008. Fungal Diversity 33:1-45; Matheny PB. 2009. McIlvainea 18:11-21; Tedersoo L, et al. 2010. Mycorrhiza 20:217-263; http://mycorrhizas.info/ecmf.html
ASV_151	LR993468	SH1668392.08FU	0.5	Basidiomycota	Agaricomycetes	Cantharellales	Clavulinaceae	Clavulina		Three hundred seventy one	Basidiomycota;Agaricomycetes;Cantharellales;Clavulinaceae;Clavulina	Clavulina	13	Symbiotroph	Ectomycorrhizal	Clavarioid	NULL	Highly Probable	NULL	Tedersoo L, et al. 2014. Science 346:1256688 (doi:10.1126/science.1256688)
ASV_152	LR993469									Three hundred sixty five
ASV_153	LR993470	SH1691031.08FU	0.5	Basidiomycota	Agaricomycetes	Thelephorales	Thelephoraceae	Tomentella	Tomentella capitata	Four hundred ninety nine	Basidiomycota;Agaricomycetes;Thelephorales;Thelephoraceae;Tomentella;Tomentella capitata	Tomentella	13	Symbiotroph	Ectomycorrhizal	Corticioid	NULL	Highly Probable	NULL	Rinaldi AC, et al. 2008. Fungal Diversity 33:1-45; Tedersoo L, et al. 2010. Mycorrhiza 20:217-263; http://mycorrhizas.info/ecmf.html
ASV_154	LR993471			Basidiomycota	Agaricomycetes	Agaricales	Inocybaceae	Inocybe		One hundred seventy seven	Basidiomycota;Agaricomycetes;Agaricales;Inocybaceae;Inocybe	Inocybe	13	Symbiotroph	Ectomycorrhizal	Agaricoid	NULL	Highly Probable	Sensu stricto (Matheny 2009).	Rinaldi AC, et al. 2008. Fungal Diversity 33:1-45; Matheny PB. 2009. McIlvainea 18:11-21; Tedersoo L, et al. 2010. Mycorrhiza 20:217-263; http://mycorrhizas.info/ecmf.html
ASV_155	LR993472	SH1688207.08FU	1.0	Basidiomycota	Agaricomycetes	Boletales	Sclerodermataceae	Scleroderma		Three hundred eighty eight	Basidiomycota;Agaricomycetes;Boletales;Sclerodermataceae;Scleroderma	Scleroderma	13	Symbiotroph	Ectomycorrhizal	Gasteroid	NULL	Highly Probable	Common name - puffball	Rinaldi AC, et al. 2008. Fungal Diversity 33:1-45; Tedersoo L, et al. 2010. Mycorrhiza 20:217-263; http://mycorrhizas.info/ecmf.html
ASV_156	LR993473			Basidiomycota	Agaricomycetes	Agaricales	Inocybaceae	Inocybe		Two hundred sixty five	Basidiomycota;Agaricomycetes;Agaricales;Inocybaceae;Inocybe	Inocybe	13	Symbiotroph	Ectomycorrhizal	Agaricoid	NULL	Highly Probable	Sensu stricto (Matheny 2009).	Rinaldi AC, et al. 2008. Fungal Diversity 33:1-45; Matheny PB. 2009. McIlvainea 18:11-21; Tedersoo L, et al. 2010. Mycorrhiza 20:217-263; http://mycorrhizas.info/ecmf.html
ASV_157	LR993474			Ascomycota	Dothideomycetes					One hundred sixty eight	Ascomycota;Dothideomycetes
ASV_158	LR993475			Ascomycota	Eurotiomycetes					Two hundred seventy eight	Ascomycota;Eurotiomycetes
ASV_159	LR993476
ASV_160	LR993477	SH1680108.08FU	0.5	Basidiomycota	Agaricomycetes	Agaricales	Inocybaceae	Inocybe		Four hundred ninety three	Basidiomycota;Agaricomycetes;Agaricales;Inocybaceae;Inocybe	Inocybe	13	Symbiotroph	Ectomycorrhizal	Agaricoid	NULL	Highly Probable	Sensu stricto (Matheny 2009).	Rinaldi AC, et al. 2008. Fungal Diversity 33:1-45; Matheny PB. 2009. McIlvainea 18:11-21; Tedersoo L, et al. 2010. Mycorrhiza 20:217-263; http://mycorrhizas.info/ecmf.html
ASV_161	LR993478			Ascomycota	Dothideomycetes	Pleosporales				Two hundred eighty three	Ascomycota;Dothideomycetes;Pleosporales
ASV_162	LR993479
ASV_163	LR993480			Basidiomycota	Agaricomycetes	Boletales				Thirty seven	Basidiomycota;Agaricomycetes;Boletales
ASV_164	LR993481	SH1823070.08FU	1.0	Basidiomycota	Agaricomycetes	Russulales	Russulaceae	Russula		Four hundred sixteen	Basidiomycota;Agaricomycetes;Russulales;Russulaceae;Russula	Russula	13	Symbiotroph	Ectomycorrhizal	Agaricoid	NULL	Highly Probable	NULL	Rinaldi AC, et al. 2008. Fungal Diversity 33:1-45; Tedersoo L, et al. 2010. Mycorrhiza 20:217-263; http://mycorrhizas.info/ecmf.html
ASV_165	LR993482	SH1721284.08FU	0.5	Basidiomycota	Agaricomycetes	Agaricales	Inocybaceae	Inocybe		Two hundred thirty eight	Basidiomycota;Agaricomycetes;Agaricales;Inocybaceae;Inocybe	Inocybe	13	Symbiotroph	Ectomycorrhizal	Agaricoid	NULL	Highly Probable	Sensu stricto (Matheny 2009).	Rinaldi AC, et al. 2008. Fungal Diversity 33:1-45; Matheny PB. 2009. McIlvainea 18:11-21; Tedersoo L, et al. 2010. Mycorrhiza 20:217-263; http://mycorrhizas.info/ecmf.html
ASV_166	LR993483	SH1695281.08FU	<0.5	Ascomycota	Eurotiomycetes	Eurotiales	Aspergillaceae	Aspergillus	Aspergillus tubingensis	Four hundred sixty nine	Ascomycota;Eurotiomycetes;Eurotiales;Aspergillaceae;Aspergillus;Aspergillus tubingensis	Aspergillus_tubingensis	20	Pathotroph-Saprotroph-Symbiotroph	Endophyte-Animal Pathogen-Plant Saprotroph-Soil Saprotroph	Microfungus	NULL	Probable	Endophyte detection method-culture (David et al. 2016); Isolated from soil and agricultural products (Perrone et al. 2007); Opportunistic human pathogen (Irinyi et al. 2015)	Perrone G, et al. 2007. Studies in mycology. 59:53-66; Irinyi L, et al. 2015. Medical Mycology 53:313-337; Laszlo I, Meyer W. 2015. Microbiology Australia 36:45-48; David AS, et al. 2016. Microbial Ecology 71:912-926
ASV_167	LR993484
ASV_168	LR993485	SH1797127.08FU	0.5	Ascomycota	Dothideomycetes	Pleosporales				One hundred thirty seven	Ascomycota;Dothideomycetes;Pleosporales
ASV_169	LR993486	SH1680108.08FU	0.5	Basidiomycota	Agaricomycetes	Agaricales	Inocybaceae	Inocybe		Four hundred ninety three	Basidiomycota;Agaricomycetes;Agaricales;Inocybaceae;Inocybe	Inocybe	13	Symbiotroph	Ectomycorrhizal	Agaricoid	NULL	Highly Probable	Sensu stricto (Matheny 2009).	Rinaldi AC, et al. 2008. Fungal Diversity 33:1-45; Matheny PB. 2009. McIlvainea 18:11-21; Tedersoo L, et al. 2010. Mycorrhiza 20:217-263; http://mycorrhizas.info/ecmf.html
ASV_170	LR993487			Ascomycota	Eurotiomycetes	Eurotiales	Aspergillaceae	Aspergillus	Aspergillus aculeatus	Four hundred sixty eight	Ascomycota;Eurotiomycetes;Eurotiales;Aspergillaceae;Aspergillus;Aspergillus aculeatus	Aspergillus_aculeatus	20	Pathotroph	Plant Pathogen	Microfungus	NULL	Probable	NULL	http://www.apsnet.org/publications/commonnames/Pages/default.aspx
ASV_171	LR993488	SH1737358.08FU	1.0	Basidiomycota	Agaricomycetes	Russulales	Russulaceae	Russula		One hundred fifty nine	Basidiomycota;Agaricomycetes;Russulales;Russulaceae;Russula	Russula	13	Symbiotroph	Ectomycorrhizal	Agaricoid	NULL	Highly Probable	NULL	Rinaldi AC, et al. 2008. Fungal Diversity 33:1-45; Tedersoo L, et al. 2010. Mycorrhiza 20:217-263; http://mycorrhizas.info/ecmf.html
ASV_172	LR993489			Basidiomycota	Agaricomycetes					One hundred sixty two	Basidiomycota;Agaricomycetes
ASV_173	LR993490	SH1841405.08FU	<0.5	Ascomycota	Dothideomycetes	Pleosporales	Didymosphaeriaceae	Spegazzinia		Two hundred twenty three	Ascomycota;Dothideomycetes;Pleosporales;Didymosphaeriaceae;Spegazzinia	Spegazzinia	13	Saprotroph	Undefined Saprotroph	NULL	NULL	Probable	NULL	Tedersoo L, et al. 2014. Science 346:1256688 (doi:10.1126/science.1256688)
ASV_174	LR993491	SH1733871.08FU	<0.5	Basidiomycota	Agaricomycetes	Russulales	Russulaceae	Russula	Russula congoana	Three hundred forty one	Basidiomycota;Agaricomycetes;Russulales;Russulaceae;Russula;Russula congoana	Russula	13	Symbiotroph	Ectomycorrhizal	Agaricoid	NULL	Highly Probable	NULL	Rinaldi AC, et al. 2008. Fungal Diversity 33:1-45; Tedersoo L, et al. 2010. Mycorrhiza 20:217-263; http://mycorrhizas.info/ecmf.html
ASV_175	LR993492			Basidiomycota	Agaricomycetes	Agaricales	Inocybaceae	Inocybe		One hundred seventy eight	Basidiomycota;Agaricomycetes;Agaricales;Inocybaceae;Inocybe	Inocybe	13	Symbiotroph	Ectomycorrhizal	Agaricoid	NULL	Highly Probable	Sensu stricto (Matheny 2009).	Rinaldi AC, et al. 2008. Fungal Diversity 33:1-45; Matheny PB. 2009. McIlvainea 18:11-21; Tedersoo L, et al. 2010. Mycorrhiza 20:217-263; http://mycorrhizas.info/ecmf.html
ASV_176	LR993493			Basidiomycota	Agaricomycetes	Agaricales	Amanitaceae	Amanita	Amanita pseudovaginata	Two hundred forty nine	Basidiomycota;Agaricomycetes;Agaricales;Amanitaceae;Amanita;Amanita pseudovaginata	Amanita	13	Symbiotroph	Ectomycorrhizal	Agaricoid	NULL	Highly Probable	NULL	Rinaldi AC, et al. 2008. Fungal Diversity 33:1-45; Tedersoo L, et al. 2010. Mycorrhiza 20:217-263; http://mycorrhizas.info/ecmf.html
ASV_177	LR993494	SH1794786.08FU	1.0	Basidiomycota	Agaricomycetes	Russulales	Russulaceae	Russula		Five hundred twenty one	Basidiomycota;Agaricomycetes;Russulales;Russulaceae;Russula	Russula	13	Symbiotroph	Ectomycorrhizal	Agaricoid	NULL	Highly Probable	NULL	Rinaldi AC, et al. 2008. Fungal Diversity 33:1-45; Tedersoo L, et al. 2010. Mycorrhiza 20:217-263; http://mycorrhizas.info/ecmf.html
ASV_178	LR993495	SH1688207.08FU	1.0	Basidiomycota	Agaricomycetes	Boletales	Sclerodermataceae	Scleroderma		Three hundred eighty eight	Basidiomycota;Agaricomycetes;Boletales;Sclerodermataceae;Scleroderma	Scleroderma	13	Symbiotroph	Ectomycorrhizal	Gasteroid	NULL	Highly Probable	Common name - puffball	Rinaldi AC, et al. 2008. Fungal Diversity 33:1-45; Tedersoo L, et al. 2010. Mycorrhiza 20:217-263; http://mycorrhizas.info/ecmf.html
ASV_179	LR993496
ASV_180	LR993497	SH1733872.08FU	1.0	Basidiomycota	Agaricomycetes	Russulales	Russulaceae	Russula		Three hundred forty one	Basidiomycota;Agaricomycetes;Russulales;Russulaceae;Russula	Russula	13	Symbiotroph	Ectomycorrhizal	Agaricoid	NULL	Highly Probable	NULL	Rinaldi AC, et al. 2008. Fungal Diversity 33:1-45; Tedersoo L, et al. 2010. Mycorrhiza 20:217-263; http://mycorrhizas.info/ecmf.html
ASV_181	LR993498	SH1723375.08FU	0.5	Ascomycota	Pezizomycetes	Pezizales	Pyronemataceae			Sixty	Ascomycota;Pezizomycetes;Pezizales;Pyronemataceae	Pyronemataceae	9	Saprotroph-Symbiotroph	Dung Saprotroph-Ectomycorrhizal-Soil Saprotroph-Wood Saprotroph	Gasteroid-Pezizoid	NULL	Possible	Saprobic on soil, dung or rotten wood or mycorrhizal, some species hypogeous, others associated with fire sites (Cannon & Kirk 2007)	Rinaldi AC, et al. 2008. Fungal Diversity 33:1-45; Tedersoo L, et al. 2010. Mycorrhiza 20:217-263; http://mycorrhizas.info/ecmf.html
ASV_182	LR993499	SH1724047.08FU	<0.5	Basidiomycota						Four	Basidiomycota
ASV_183	LR993500	SH1713035.08FU	0.5	Basidiomycota	Agaricomycetes	Boletales	Boletaceae			Sixty four	Basidiomycota;Agaricomycetes;Boletales;Boletaceae	Boletaceae	9	Pathotroph-Saprotroph-Symbiotroph	Ectomycorrhizal-Fungal Parasite-Plant Saprotroph-Wood Saprotroph	Boletoid	NULL	Probable	Most species form ectomycorrhizal associations with gymnosperm or angiosperm trees. Some are saprobes on decaying wood and leaf litter, a few are parasitic on other fungi (Cannon & Kirk 2007)	Cannon PF, Kirk PM. 2007. Fungal Families of the World. CAB International, Cambridge
ASV_184	LR993501	SH1669406.08FU	0.5	Basidiomycota	Agaricomycetes	Cantharellales	Ceratobasidaceae			Two hundred sixty nine	Basidiomycota;Agaricomycetes;Cantharellales;Ceratobasidaceae
ASV_185	LR993502	SH1732619.08FU	1.0	Basidiomycota	Geminibasidiomycetes	Geminibasidiales	Geminibasidiaceae	Geminibasidium		Three hundred ninety eight	Basidiomycota;Geminibasidiomycetes;Geminibasidiales;Geminibasidiaceae;Geminibasidium	Geminibasidium	13	Saprotroph	Undefined Saprotroph	NULL	NULL	Probable	NULL	Tedersoo L, et al. 2014. Science 346:1256688
ASV_186	LR993503			Basidiomycota	Agaricomycetes	Sebacinales	Sebacinaceae	Sebacina		One hundred fifty five	Basidiomycota;Agaricomycetes;Sebacinales;Sebacinaceae;Sebacina	Sebacina	13	Symbiotroph	Ectomycorrhizal-Orchid Mycorrhizal-Root Associated Biotroph	NULL	NULL	Possible	NULL	Rinaldi AC, et al. 2008. Fungal Diversity 33:1-45; Tedersoo L, et al. 2010. Mycorrhiza 20:217-263 (pro parte); http://mycorrhizas.info/ecmf.html; Weiss et al. doi: 10.1111/nph.13977 (many guilds)
ASV_187	LR993504									One hundred forty seven
ASV_188	LR993505	SH2770346.08FU	3.0	Basidiomycota	Agaricomycetes	Agaricales	Marasmiaceae	Marasmius		One hundred forty five	Basidiomycota;Agaricomycetes;Agaricales;Marasmiaceae;Marasmius	Marasmius	13	Pathotroph-Saprotroph-Symbiotroph	Endophyte-Plant Pathogen-Undefined Saprotroph	Agaricoid	NULL	Probable	Often one of the most prominent fungal components of tropical forests, playing a major role in nutrient cycling (Cannon & Kirk 2007)	Cannon PF, Kirk PM. 2007. Fungal Families of the World. CAB International, Cambridge; Tedersoo L, et al. 2014. Science 346:1256688; David AS, et al. 2016. Microbial Ecology 71:912-926
ASV_189	LR993506									Four hundred eighty one
ASV_190	LR993507									Four hundred thirty six
ASV_191	LR993508			Basidiomycota	Agaricomycetes	Agaricales	Inocybaceae	Inocybe		Three hundred fifty one	Basidiomycota;Agaricomycetes;Agaricales;Inocybaceae;Inocybe	Inocybe	13	Symbiotroph	Ectomycorrhizal	Agaricoid	NULL	Highly Probable	Sensu stricto (Matheny 2009).	Rinaldi AC, et al. 2008. Fungal Diversity 33:1-45; Matheny PB. 2009. McIlvainea 18:11-21; Tedersoo L, et al. 2010. Mycorrhiza 20:217-263; http://mycorrhizas.info/ecmf.html
ASV_192	LR993509
ASV_193	LR993510
ASV_194	LR993511	SH1841233.08FU	1.0	Mucoromycota	Mucoromycotina	Mucoromycotina	Mucoromycotina	Bifiguratus	Bifiguratus adelaidae	Eight	Mucoromycota;Mucoromycotina;Mucoromycotina;Mucoromycotina;Bifiguratus;Bifiguratus adelaidae	Bifiguratus	13	Saprotroph-Symbiotroph	Endophyte-Soil Saprotroph	Microfungus-Yeast	NULL	Probable	NULL	Torres-Cruz J, et al. 2017. Mycologia 109:363-378
ASV_195	LR993512	SH1673494.08FU	1.0	Basidiomycota	Agaricomycetes	Russulales	Russulaceae	Russula		Two hundred	Basidiomycota;Agaricomycetes;Russulales;Russulaceae;Russula	Russula	13	Symbiotroph	Ectomycorrhizal	Agaricoid	NULL	Highly Probable	NULL	Rinaldi AC, et al. 2008. Fungal Diversity 33:1-45; Tedersoo L, et al. 2010. Mycorrhiza 20:217-263; http://mycorrhizas.info/ecmf.html
ASV_196	LR993513			Ascomycota	Pezizomycetes	Pezizales	Pezizaceae			One hundred ninety three	Ascomycota;Pezizomycetes;Pezizales;Pezizaceae	Pezizaceae	9	Saprotroph-Symbiotroph	Dung Saprotroph-Ectomycorrhizal-Litter Saprotroph-Undefined Saprotroph	Pezizoid	NULL	Possible	Saprobic or ectomycorrhizal, on or in soil, leafmould etc., some species associated with dung or fire sites (Cannon & Kirk 2007)	Cannon PF, Kirk PM. 2007. Fungal Families of the World. CAB International, Cambridge
ASV_197	LR993514	SH2766274.08FU	1.0	Basidiomycota	Agaricomycetes	Russulales	Russulaceae	Russula		Three hundred twenty six	Basidiomycota;Agaricomycetes;Russulales;Russulaceae;Russula	Russula	13	Symbiotroph	Ectomycorrhizal	Agaricoid	NULL	Highly Probable	NULL	Rinaldi AC, et al. 2008. Fungal Diversity 33:1-45; Tedersoo L, et al. 2010. Mycorrhiza 20:217-263; http://mycorrhizas.info/ecmf.html
ASV_198	LR993515	SH2769998.08FU	1.0	Ascomycota	Dothideomycetes	Capnodiales	Mycosphaerellaceae			Four hundred eighteen	Ascomycota;Dothideomycetes;Capnodiales;Mycosphaerellaceae	Mycosphaerellaceae	9	Pathotroph-Saprotroph	Plant Pathogen-Undefined Saprotroph	Microfungus	NULL	Probable	Biotrophic, necrotrophic or saprobic on various plant tissues (Cannon & Kirk 2007)	Cannon PF, Kirk PM. 2007. Fungal Families of the World. CAB International, Cambridge
ASV_199	LR993516	SH1668469.08FU	0.5	Ascomycota	Pezizomycetes	Pezizales	Pezizaceae			Eighteen	Ascomycota;Pezizomycetes;Pezizales;Pezizaceae	Pezizaceae	9	Saprotroph-Symbiotroph	Dung Saprotroph-Ectomycorrhizal-Litter Saprotroph-Undefined Saprotroph	Pezizoid	NULL	Possible	Saprobic or ectomycorrhizal, on or in soil, leafmould etc., some species associated with dung or fire sites (Cannon & Kirk 2007)	Cannon PF, Kirk PM. 2007. Fungal Families of the World. CAB International, Cambridge
ASV_200	LR993517	SH2772849.08FU	<0.5	Ascomycota	Dothideomycetes					Four hundred seventy three	Ascomycota;Dothideomycetes
ASV_201	LR993518			Ascomycota	Geoglossomycetes					Thirty five	Ascomycota;Geoglossomycetes
ASV_202	LR993519	SH1703737.08FU	2.0	Basidiomycota	Agaricomycetes	Agaricales	Amanitaceae	Amanita		Two hundred fifty	Basidiomycota;Agaricomycetes;Agaricales;Amanitaceae;Amanita	Amanita	13	Symbiotroph	Ectomycorrhizal	Agaricoid	NULL	Highly Probable	NULL	Rinaldi AC, et al. 2008. Fungal Diversity 33:1-45; Tedersoo L, et al. 2010. Mycorrhiza 20:217-263; http://mycorrhizas.info/ecmf.html
ASV_203	LR993520			Basidiomycota	Agaricomycetes	Thelephorales	Thelephoraceae			Four hundred ninety nine	Basidiomycota;Agaricomycetes;Thelephorales;Thelephoraceae	Thelephoraceae	9	Saprotroph-Symbiotroph	Ectomycorrhizal-Undefined Saprotroph	Clavarioid	NULL	Probable	On the ground, on soil, a few on wood. At least some speices ectomycorrhizal (Cannon & Kirk 2007)	Cannon PF, Kirk PM. 2007. Fungal Families of the World. CAB International, Cambridge
ASV_204	LR993521	SH1715017.08FU	1.5	Ascomycota	Dothideomycetes	Capnodiales				One hundred sixteen	Ascomycota;Dothideomycetes;Capnodiales
ASV_205	LR993522			Ascomycota	Archaeorhizomycetes					Eighty seven	Ascomycota;Archaeorhizomycetes
ASV_206	LR993523	SH1670487.08FU	1.0
ASV_207	LR993524			Basidiomycota	Agaricomycetes					Forty five	Basidiomycota;Agaricomycetes
ASV_208	LR993525	SH1744695.08FU	<0.5	Ascomycota	Dothideomycetes					Four hundred sixty three	Ascomycota;Dothideomycetes
ASV_209	LR993526	SH1691031.08FU	2.5	Basidiomycota	Agaricomycetes	Thelephorales	Thelephoraceae			Five hundred	Basidiomycota;Agaricomycetes;Thelephorales;Thelephoraceae	Thelephoraceae	9	Saprotroph-Symbiotroph	Ectomycorrhizal-Undefined Saprotroph	Clavarioid	NULL	Probable	On the ground, on soil, a few on wood. At least some speices ectomycorrhizal (Cannon & Kirk 2007)	Cannon PF, Kirk PM. 2007. Fungal Families of the World. CAB International, Cambridge
ASV_210	LR993527	SH1850355.08FU	2.0	Ascomycota	Pezizomycetes	Pezizales	Pezizaceae			Thirty	Ascomycota;Pezizomycetes;Pezizales;Pezizaceae	Pezizaceae	9	Saprotroph-Symbiotroph	Dung Saprotroph-Ectomycorrhizal-Litter Saprotroph-Undefined Saprotroph	Pezizoid	NULL	Possible	Saprobic or ectomycorrhizal, on or in soil, leafmould etc., some species associated with dung or fire sites (Cannon & Kirk 2007)	Cannon PF, Kirk PM. 2007. Fungal Families of the World. CAB International, Cambridge
ASV_211	LR993528	SH1737240.08FU	<0.5	Basidiomycota	Agaricomycetes	Agaricales	Inocybaceae	Inocybe		Three hundred fifty two	Basidiomycota;Agaricomycetes;Agaricales;Inocybaceae;Inocybe	Inocybe	13	Symbiotroph	Ectomycorrhizal	Agaricoid	NULL	Highly Probable	Sensu stricto (Matheny 2009).	Rinaldi AC, et al. 2008. Fungal Diversity 33:1-45; Matheny PB. 2009. McIlvainea 18:11-21; Tedersoo L, et al. 2010. Mycorrhiza 20:217-263; http://mycorrhizas.info/ecmf.html
ASV_212	LR993529	SH1763761.08FU	0.5	Ascomycota	Eurotiomycetes	Eurotiales	Elaphomycetaceae	Elaphomyces		Fifty two	Ascomycota;Eurotiomycetes;Eurotiales;Elaphomycetaceae;Elaphomyces	Elaphomyces	13	Symbiotroph	Ectomycorrhizal	Gasteroid	Hypogeous	Highly Probable	Common name - false truffle	Rinaldi AC, et al. 2008. Fungal Diversity 33:1-45; Tedersoo L, et al. 2010. Mycorrhiza 20:217-263; http://mycorrhizas.info/ecmf.html
ASV_213	LR993530	SH1849235.08FU	0.5	Basidiomycota	Agaricomycetes	Agaricales	Inocybaceae	Inocybe		One hundred seventy nine	Basidiomycota;Agaricomycetes;Agaricales;Inocybaceae;Inocybe	Inocybe	13	Symbiotroph	Ectomycorrhizal	Agaricoid	NULL	Highly Probable	Sensu stricto (Matheny 2009).	Rinaldi AC, et al. 2008. Fungal Diversity 33:1-45; Matheny PB. 2009. McIlvainea 18:11-21; Tedersoo L, et al. 2010. Mycorrhiza 20:217-263; http://mycorrhizas.info/ecmf.html
ASV_214	LR993531			Basidiomycota	Agaricomycetes	Boletales	Sclerodermataceae	Scleroderma		Three hundred forty nine	Basidiomycota;Agaricomycetes;Boletales;Sclerodermataceae;Scleroderma	Scleroderma	13	Symbiotroph	Ectomycorrhizal	Gasteroid	NULL	Highly Probable	Common name - puffball	Rinaldi AC, et al. 2008. Fungal Diversity 33:1-45; Tedersoo L, et al. 2010. Mycorrhiza 20:217-263; http://mycorrhizas.info/ecmf.html
ASV_215	LR993532	SH1676299.08FU	1.0	Ascomycota	Eurotiomycetes	Eurotiales	Trichomaceae	Talaromyces	Talaromyces aculeatus	Three hundred seventy four	Ascomycota;Eurotiomycetes;Eurotiales;Trichomaceae;Talaromyces;Talaromyces aculeatus	Talaromyces	13	Saprotroph	Undefined Saprotroph	NULL	NULL	Probable	NULL	Tedersoo L, et al. 2014. Science 346:1256688
ASV_216	LR993533	SH1721284.08FU	0.5	Basidiomycota	Agaricomycetes	Agaricales	Inocybaceae	Inocybe		Two hundred thirty eight	Basidiomycota;Agaricomycetes;Agaricales;Inocybaceae;Inocybe	Inocybe	13	Symbiotroph	Ectomycorrhizal	Agaricoid	NULL	Highly Probable	Sensu stricto (Matheny 2009).	Rinaldi AC, et al. 2008. Fungal Diversity 33:1-45; Matheny PB. 2009. McIlvainea 18:11-21; Tedersoo L, et al. 2010. Mycorrhiza 20:217-263; http://mycorrhizas.info/ecmf.html
ASV_217	LR993534			Ascomycota	Eurotiomycetes					Two hundred seventy eight	Ascomycota;Eurotiomycetes
ASV_218	LR993535			Basidiomycota	Agaricomycetes	Agaricales	Inocybaceae	Inocybe		Four hundred twenty nine	Basidiomycota;Agaricomycetes;Agaricales;Inocybaceae;Inocybe	Inocybe	13	Symbiotroph	Ectomycorrhizal	Agaricoid	NULL	Highly Probable	Sensu stricto (Matheny 2009).	Rinaldi AC, et al. 2008. Fungal Diversity 33:1-45; Matheny PB. 2009. McIlvainea 18:11-21; Tedersoo L, et al. 2010. Mycorrhiza 20:217-263; http://mycorrhizas.info/ecmf.html
ASV_219	LR993536			Ascomycota	Geoglossomycetes					Three hundred thirty seven	Ascomycota;Geoglossomycetes
ASV_220	LR993537	SH1660174.08FU	0.5	Basidiomycota	Agaricomycetes	Thelephorales	Thelephoraceae	Tomentella	Tomentella afrostuposa	Three hundred fifty eight	Basidiomycota;Agaricomycetes;Thelephorales;Thelephoraceae;Tomentella;Tomentella afrostuposa	Tomentella	13	Symbiotroph	Ectomycorrhizal	Corticioid	NULL	Highly Probable	NULL	Rinaldi AC, et al. 2008. Fungal Diversity 33:1-45; Tedersoo L, et al. 2010. Mycorrhiza 20:217-263; http://mycorrhizas.info/ecmf.html
ASV_221	LR993538			Ascomycota	Dothideomycetes	Pleosporales	Lentitheciaceae	Poaceascoma	Poaceascoma helicoides	Four hundred seventy	Ascomycota;Dothideomycetes;Pleosporales;Lentitheciaceae;Poaceascoma;Poaceascoma helicoides
ASV_222	LR993539	SH1694253.08FU	0.5	Ascomycota	Eurotiomycetes	Eurotiales	Aspergillaceae	Penicillium		Four hundred ten	Ascomycota;Eurotiomycetes;Eurotiales;Aspergillaceae;Penicillium	Penicillium	13	Saprotroph	Dung Saprotroph-Undefined Saprotroph-Wood Saprotroph	NULL	Mold, Soft Rot	Highly Probable	NULL	Duncan CG, Eslyn WE. 1966. Mycologia 58:642-664; Seehann G, et al. 1975. List of Fungi in Soft-Rot Tissue Tests. Institute fur Holzbiologie und Holzschutz, Bundesforschungsanstalt fur Forst - und Holzwirtshaft, Hamburg - Lohbrugge, Germany; Costa IPMW, et al. 2012. Mycotaxon 119:26; Bills GF, et al. 2013. Current Opinion in microbiology, 16:549-565; Tedersoo L, et al. 2014. Science 346:1256688; h…
ASV_223	LR993540	SH2770047.08FU	<0.5	Ascomycota	Dothideomycetes					Four hundred seventy three	Ascomycota;Dothideomycetes
ASV_224	LR993541	SH1794955.08FU	<0.5	Basidiomycota	Agaricomycetes	Agaricales	Inocybaceae	Inocybe		Two hundred eighteen	Basidiomycota;Agaricomycetes;Agaricales;Inocybaceae;Inocybe	Inocybe	13	Symbiotroph	Ectomycorrhizal	Agaricoid	NULL	Highly Probable	Sensu stricto (Matheny 2009).	Rinaldi AC, et al. 2008. Fungal Diversity 33:1-45; Matheny PB. 2009. McIlvainea 18:11-21; Tedersoo L, et al. 2010. Mycorrhiza 20:217-263; http://mycorrhizas.info/ecmf.html
ASV_225	LR993542			Ascomycota	Dothideomycetes					Two hundred eight	Ascomycota;Dothideomycetes
ASV_226	LR993543	SH1692776.08FU	<0.5	Ascomycota	Eurotiomycetes	Eurotiales	Aspergillaceae	Penicillium		Four hundred sixty five	Ascomycota;Eurotiomycetes;Eurotiales;Aspergillaceae;Penicillium	Penicillium	13	Saprotroph	Dung Saprotroph-Undefined Saprotroph-Wood Saprotroph	NULL	Mold, Soft Rot	Highly Probable	NULL	Duncan CG, Eslyn WE. 1966. Mycologia 58:642-664; Seehann G, et al. 1975. List of Fungi in Soft-Rot Tissue Tests. Institute fur Holzbiologie und Holzschutz, Bundesforschungsanstalt fur Forst - und Holzwirtshaft, Hamburg - Lohbrugge, Germany; Costa IPMW, et al. 2012. Mycotaxon 119:26; Bills GF, et al. 2013. Current Opinion in microbiology, 16:549-565; Tedersoo L, et al. 2014. Science 346:1256688; h…
ASV_227	LR993544	SH2770435.08FU	0.5	Ascomycota	Dothideomycetes					Two hundred sixty one	Ascomycota;Dothideomycetes
ASV_228	LR993545			Ascomycota	Geoglossomycetes					Thirty four	Ascomycota;Geoglossomycetes
ASV_229	LR993546			Basidiomycota	Agaricomycetes	Agaricales	Inocybaceae	Inocybe		Two hundred fifty one	Basidiomycota;Agaricomycetes;Agaricales;Inocybaceae;Inocybe	Inocybe	13	Symbiotroph	Ectomycorrhizal	Agaricoid	NULL	Highly Probable	Sensu stricto (Matheny 2009).	Rinaldi AC, et al. 2008. Fungal Diversity 33:1-45; Matheny PB. 2009. McIlvainea 18:11-21; Tedersoo L, et al. 2010. Mycorrhiza 20:217-263; http://mycorrhizas.info/ecmf.html
ASV_230	LR993547			Ascomycota	Eurotiomycetes					Two hundred seventy four	Ascomycota;Eurotiomycetes
ASV_231	LR993548			Mucoromycota	Umbelopsidomycetes	GS23				Eleven	Mucoromycota;Umbelopsidomycetes;GS23
ASV_232	LR993549	SH1670487.08FU	1.0
ASV_233	LR993550	SH1679953.08FU	0.5	Basidiomycota	Agaricomycetes	Agaricales	Inocybaceae			Four hundred four	Basidiomycota;Agaricomycetes;Agaricales;Inocybaceae	Inocybaceae	9	Symbiotroph	Ectomycorrhizal	Agaricoid	NULL	Probable	Sensu stricto with the exclusion of Crepidotaceae, Tubariaceae, and Chromocyphellaceae; Pharmacology: muscarine, psilocybin, aeruginascen, unclarified alkaloids, or none	Matheny PB. 2009. McIlvainea 18:11-21
ASV_234	LR993551	SH1823073.08FU	<0.5	Basidiomycota	Agaricomycetes	Russulales	Russulaceae	Russula		Four hundred fifteen	Basidiomycota;Agaricomycetes;Russulales;Russulaceae;Russula	Russula	13	Symbiotroph	Ectomycorrhizal	Agaricoid	NULL	Highly Probable	NULL	Rinaldi AC, et al. 2008. Fungal Diversity 33:1-45; Tedersoo L, et al. 2010. Mycorrhiza 20:217-263; http://mycorrhizas.info/ecmf.html
ASV_235	LR993552	SH1796859.08FU	1.5
ASV_236	LR993553	SH1679953.08FU	0.5	Basidiomycota	Agaricomycetes	Agaricales	Inocybaceae			Four hundred four	Basidiomycota;Agaricomycetes;Agaricales;Inocybaceae	Inocybaceae	9	Symbiotroph	Ectomycorrhizal	Agaricoid	NULL	Probable	Sensu stricto with the exclusion of Crepidotaceae, Tubariaceae, and Chromocyphellaceae; Pharmacology: muscarine, psilocybin, aeruginascen, unclarified alkaloids, or none	Matheny PB. 2009. McIlvainea 18:11-21
ASV_237	LR993554	SH1691006.08FU	0.5	Basidiomycota	Agaricomycetes	Thelephorales	Thelephoraceae	Tomentella	Tomentella africana	Three hundred sixty three	Basidiomycota;Agaricomycetes;Thelephorales;Thelephoraceae;Tomentella;Tomentella africana	Tomentella	13	Symbiotroph	Ectomycorrhizal	Corticioid	NULL	Highly Probable	NULL	Rinaldi AC, et al. 2008. Fungal Diversity 33:1-45; Tedersoo L, et al. 2010. Mycorrhiza 20:217-263; http://mycorrhizas.info/ecmf.html
ASV_238	LR993555			Basidiomycota	Agaricomycetes	Agaricales	Inocybaceae	Inocybe		Four hundred	Basidiomycota;Agaricomycetes;Agaricales;Inocybaceae;Inocybe	Inocybe	13	Symbiotroph	Ectomycorrhizal	Agaricoid	NULL	Highly Probable	Sensu stricto (Matheny 2009).	Rinaldi AC, et al. 2008. Fungal Diversity 33:1-45; Matheny PB. 2009. McIlvainea 18:11-21; Tedersoo L, et al. 2010. Mycorrhiza 20:217-263; http://mycorrhizas.info/ecmf.html
ASV_239	LR993556	SH1732746.08FU	<0.5	Ascomycota	Dothideomycetes	Pleosporales				Ninety nine	Ascomycota;Dothideomycetes;Pleosporales
ASV_240	LR993557	SH1712455.08FU	1.5	Ascomycota	Dothideomycetes	Pleosporales	Didymosphaeriaceae	Heterophoma	Heterophoma sylvatica	Five hundred two	Ascomycota;Dothideomycetes;Pleosporales;Didymosphaeriaceae;Heterophoma;Heterophoma sylvatica	Didymosphaeriaceae	9	Pathotroph-Saprotroph-Symbiotroph	Endophyte-Lichen Parasite-Plant Pathogen-Undefined Saprotroph	Microfungus	NULL	Probable	Saprobes in both woody and herbaceous material, also parasitic on other fungi (Cannon & Kirk 2007)	Cannon PF, Kirk PM. 2007. Fungal Families of the World. CAB International, Cambridge; Massimo NC, et al. 2015. Microbial Ecology 70:61-76
ASV_241	LR993558			Ascomycota	Archaeorhizomycetes	Archaeorhizomycetales	Archaeorhizomycetaceae	Archaeorhizomyces		Three hundred nine	Ascomycota;Archaeorhizomycetes;Archaeorhizomycetales;Archaeorhizomycetaceae;Archaeorhizomyces	Archaeorhizomyces	13	Saprotroph	Soil Saprotroph	Microfungus	NULL	Probable	From rhizosphere soil and coniferous ectomycorrhizal root tips (Rosling et al. 2011)	Rosling A, et al. 2011. Science 333:876-879
ASV_242	LR993559			Ascomycota	Geoglossomycetes					Five hundred four	Ascomycota;Geoglossomycetes
ASV_243	LR993560	SH2770470.08FU	0.5	Ascomycota	Dothideomycetes	Pleosporales	Didymosphaeriaceae	Kalmusia	Kalmusia italica	Ninety seven	Ascomycota;Dothideomycetes;Pleosporales;Didymosphaeriaceae;Kalmusia;Kalmusia italica	Kalmusia	13	Saprotroph	Undefined Saprotroph	NULL	NULL	Probable	NULL	Tedersoo L, et al. 2014. Science 346:1256688
ASV_244	LR993561	SH1848156.08FU	2.5	Basidiomycota	Agaricomycetes	Boletales				Sixty seven	Basidiomycota;Agaricomycetes;Boletales
ASV_245	LR993562			Basidiomycota	Agaricomycetes	Agaricales	Trichilomataceae			Sixty five	Basidiomycota;Agaricomycetes;Agaricales;Trichilomataceae	Agaricales	7	Pathotroph-Saprotroph-Symbiotroph	Bryophyte Parasite-Dung Saprotroph-Ectomycorrhizal-Fungal Parasite-Leaf Saprotroph-Plant Parasite-Undefined Saprotroph-Wood Saprotroph	Agaricoid-Gasteroid-Microfungus-Secotioid-Yeast	NULL	Possible	Mushrooms and toadstools, Gill fungi, Agarics... lignicolous, sometimes muscicolous or fungicolous, saprobic, mycorrhizal, rarely parasitic on plants or fungi (Kirk et al. 2008)	Kirk PM et al. 2008. Dictionary of the Fungi. Tenth Edition. CAB International, Wallingford
ASV_246	LR993563	SH2770346.08FU	3.0	Basidiomycota	Agaricomycetes	Agaricales	Marasmiaceae	Marasmius	Marasmius hinnuleus	One hundred forty five	Basidiomycota;Agaricomycetes;Agaricales;Marasmiaceae;Marasmius;Marasmius hinnuleus	Marasmius	13	Pathotroph-Saprotroph-Symbiotroph	Endophyte-Plant Pathogen-Undefined Saprotroph	Agaricoid	NULL	Probable	Often one of the most prominent fungal components of tropical forests, playing a major role in nutrient cycling (Cannon & Kirk 2007)	Cannon PF, Kirk PM. 2007. Fungal Families of the World. CAB International, Cambridge; Tedersoo L, et al. 2014. Science 346:1256688; David AS, et al. 2016. Microbial Ecology 71:912-926
ASV_247	LR993564									Four hundred eighty two
ASV_248	LR993565	SH2770047.08FU	0.5	Ascomycota	Dothideomycetes	Pleosporales	Testudinaceae	Muritestudiana	Muritestudiana chiangraiensis	Four hundred seventy four	Ascomycota;Dothideomycetes;Pleosporales;Testudinaceae;Muritestudiana;Muritestudiana chiangraiensis
ASV_249	LR993566									Three hundred ninety three
ASV_250	LR993567			Ascomycota	Archaeorhizomycetes					One hundred twenty five	Ascomycota;Archaeorhizomycetes
ASV_251	LR993568	SH1691031.08FU	0.5	Basidiomycota	Agaricomycetes	Thelephorales	Thelephoraceae	Tomentella	Tomentella capitata	Four hundred ninety nine	Basidiomycota;Agaricomycetes;Thelephorales;Thelephoraceae;Tomentella;Tomentella capitata	Tomentella	13	Symbiotroph	Ectomycorrhizal	Corticioid	NULL	Highly Probable	NULL	Rinaldi AC, et al. 2008. Fungal Diversity 33:1-45; Tedersoo L, et al. 2010. Mycorrhiza 20:217-263; http://mycorrhizas.info/ecmf.html
ASV_252	LR993569	SH1670325.08FU	1.0	Basidiomycota	Agaricomycetes	Sebacinales	Sebacinaceae	Sebacina		Five hundred six	Basidiomycota;Agaricomycetes;Sebacinales;Sebacinaceae;Sebacina	Sebacina	13	Symbiotroph	Ectomycorrhizal-Orchid Mycorrhizal-Root Associated Biotroph	NULL	NULL	Possible	NULL	Rinaldi AC, et al. 2008. Fungal Diversity 33:1-45; Tedersoo L, et al. 2010. Mycorrhiza 20:217-263 (pro parte); http://mycorrhizas.info/ecmf.html; Weiss et al. doi: 10.1111/nph.13977 (many guilds)
ASV_253	LR993570	SH1731319.08FU	0.5	Basidiomycota	Agaricomycetes	Sebacinales	Sebacinaceae	Sebacina		Two hundred eighty seven	Basidiomycota;Agaricomycetes;Sebacinales;Sebacinaceae;Sebacina	Sebacina	13	Symbiotroph	Ectomycorrhizal-Orchid Mycorrhizal-Root Associated Biotroph	NULL	NULL	Possible	NULL	Rinaldi AC, et al. 2008. Fungal Diversity 33:1-45; Tedersoo L, et al. 2010. Mycorrhiza 20:217-263 (pro parte); http://mycorrhizas.info/ecmf.html; Weiss et al. doi: 10.1111/nph.13977 (many guilds)
ASV_254	LR993571	SH2791828.08FU	1.5
ASV_255	LR993572			Basidiomycota	Agaricomycetes					Fourteen	Basidiomycota;Agaricomycetes
ASV_256	LR993573									Eighty nine
ASV_257	LR993574	SH1691006.08FU	0.5	Basidiomycota	Agaricomycetes	Thelephorales	Thelephoraceae	Tomentella	Tomentella africana	Three hundred sixty three	Basidiomycota;Agaricomycetes;Thelephorales;Thelephoraceae;Tomentella;Tomentella africana	Tomentella	13	Symbiotroph	Ectomycorrhizal	Corticioid	NULL	Highly Probable	NULL	Rinaldi AC, et al. 2008. Fungal Diversity 33:1-45; Tedersoo L, et al. 2010. Mycorrhiza 20:217-263; http://mycorrhizas.info/ecmf.html
ASV_258	LR993575
ASV_259	LR993576									Three hundred thirty
ASV_260	LR993577			Basidiomycota	Agaricomycetes	Agaricales	Inocybaceae	Inocybe		One hundred seventy seven	Basidiomycota;Agaricomycetes;Agaricales;Inocybaceae;Inocybe	Inocybe	13	Symbiotroph	Ectomycorrhizal	Agaricoid	NULL	Highly Probable	Sensu stricto (Matheny 2009).	Rinaldi AC, et al. 2008. Fungal Diversity 33:1-45; Tedersoo L, et al. 2010. Mycorrhiza 20:217-263; http://mycorrhizas.info/ecmf.html
ASV_261	LR993578	SH2770243.08FU	3.0	Ascomycota	Eurotiomycetes	Chaetothyriales				One hundred eighty eight	Ascomycota;Eurotiomycetes;Chaetothyriales
ASV_262	LR993579	SH2771444.08FU	<0.5	Ascomycota	Eurotiomycetes	Eurotiales	Trichomaceae	Talaromyces		Three hundred seventy seven	Ascomycota;Eurotiomycetes;Eurotiales;Trichomaceae;Talaromyces	Talaromyces	13	Saprotroph	Undefined Saprotroph	NULL	NULL	Probable	NULL	Tedersoo L, et al. 2014. Science 346:1256688
ASV_263	LR993580	SH1668469.08FU	<0.5	Ascomycota	Pezizomycetes	Pezizales	Pezizaceae			Eighteen	Ascomycota;Pezizomycetes;Pezizales;Pezizaceae	Pezizaceae	9	Saprotroph-Symbiotroph	Dung Saprotroph-Ectomycorrhizal-Litter Saprotroph-Undefined Saprotroph	Pezizoid	NULL	Possible	Saprobic or ectomycorrhizal, on or in soil, leafmould etc., some species associated with dung or fire sites (Cannon & Kirk 2007)	Cannon PF, Kirk PM. 2007. Fungal Families of the World. CAB International, Cambridge; Rinaldi AC, et al. 2008. Fungal Diversity 33:1-45; Tedersoo L, et al. 2010. Mycorrhiza 20:217-263; http://mycorrhizas.info/ecmf.html
ASV_264	LR993581			Basidiomycota	Agaricomycetes	Agaricales	Tricholomataceae	Tricholoma	Tricholoma borgsjoeense	Two hundred twenty	Basidiomycota;Agaricomycetes;Agaricales;Tricholomataceae;Tricholoma;Tricholoma borgsjoeense	Tricholoma	13	Pathotroph-Symbiotroph	Ectomycorrhizal-Fungal Parasite	Agaricoid	NULL	Highly Probable	Tricholoma species are ectomycorrhizal, occurring in coniferous and broadleaved forests (Cannon & Kirk 2007); T. sclerotoideum is parasitic on Helvella spp.	Cannon PF, Kirk PM. 2007. Fungal Families of the World. CAB International, Cambridge; Rinaldi AC, et al. 2008. Fungal Diversity 33:1-45; Tedersoo L, et al. 2010. Mycorrhiza 20:217-263; http://mycorrhizas.info/ecmf.html
ASV_265	LR993582	SH1723429.08FU	<0.5	Ascomycota	Dothideomycetes					Ninety eight	Ascomycota;Dothideomycetes
ASV_266	LR993583	SH1703735.08FU	0.5	Basidiomycota	Agaricomycetes	Agaricales	Inocybaceae	Inocybe		Two hundred thirty nine	Basidiomycota;Agaricomycetes;Agaricales;Inocybaceae;Inocybe	Inocybe	13	Symbiotroph	Ectomycorrhizal	Agaricoid	NULL	Highly Probable	Sensu stricto (Matheny 2009).	Rinaldi AC, et al. 2008. Fungal Diversity 33:1-45; Matheny PB. 2009. McIlvainea 18:11-21; Tedersoo L, et al. 2010. Mycorrhiza 20:217-263; http://mycorrhizas.info/ecmf.html
ASV_267	LR993584			Basidiomycota	Agaricomycetes	Agaricales	Inocybaceae	Inocybe		Two hundred sixty five	Basidiomycota;Agaricomycetes;Agaricales;Inocybaceae;Inocybe	Inocybe	13	Symbiotroph	Ectomycorrhizal	Agaricoid	NULL	Highly Probable	Sensu stricto (Matheny 2009).	Rinaldi AC, et al. 2008. Fungal Diversity 33:1-45; Matheny PB. 2009. McIlvainea 18:11-21; Tedersoo L, et al. 2010. Mycorrhiza 20:217-263; http://mycorrhizas.info/ecmf.html
ASV_268	LR993585									Three hundred fifteen
ASV_269	LR993586			Basidiomycota	Agaricomycetes	Cantharellales	Ceratobasidaceae	Ceratobasidiaceae		Four hundred eighty four	Basidiomycota;Agaricomycetes;Cantharellales;Ceratobasidaceae;Ceratobasidiaceae	Ceratobasidiaceae	9	Pathotroph-Saprotroph-Symbiotroph	Endomycorrhizal-Plant Pathogen-Undefined Saprotroph	Microfungus	NULL	Possible	Best known as plant pathogens, but also saprobic. Species are endomycorrhizal with a wide range of plant roots - especially of Orchidaceae but also even bryophytes (Cannon & Kirk 2007)	Cannon PF, Kirk PM. 2007. Fungal Families of the World. CAB International, Cambridge
ASV_270	LR993587			Ascomycota						Eighty five	Ascomycota
ASV_271	LR993588	SH1721284.08FU	0.5	Basidiomycota	Agaricomycetes	Agaricales	Inocybaceae	Inocybe		Two hundred thirty eight	Basidiomycota;Agaricomycetes;Agaricales;Inocybaceae;Inocybe	Inocybe	13	Symbiotroph	Ectomycorrhizal	Agaricoid	NULL	Highly Probable	Sensu stricto (Matheny 2009).	Rinaldi AC, et al. 2008. Fungal Diversity 33:1-45; Matheny PB. 2009. McIlvainea 18:11-21; Tedersoo L, et al. 2010. Mycorrhiza 20:217-263; http://mycorrhizas.info/ecmf.html
ASV_272	LR993589	SH1735517.08FU	0.5	Basidiomycota	Tremellomycetes	Tremellales	Tremellaceae	Cryptococcus		Three hundred forty four	Basidiomycota;Tremellomycetes;Tremellales;Tremellaceae;Cryptococcus	Cryptococcus	13	Pathotroph-Saprotroph-Symbiotroph	Animal Pathogen-Endophyte-Epiphyte-Undefined Saprotroph	Yeast	NULL	Possible	NULL	Andrews JH, et al. 1983. Phytopathology 73:228-234; Kurtzman CP, et al. (eds.) 2011. The Yeasts, a Taxonomic Study. Fifth Edition. Vols 1-3. Elsevier, San Diego
ASV_273	LR993590	SH1670325.08FU	1.0	Basidiomycota	Agaricomycetes	Sebacinales	Sebacinaceae	Sebacina		Five hundred six	Basidiomycota;Agaricomycetes;Sebacinales;Sebacinaceae;Sebacina	Sebacina	13	Symbiotroph	Ectomycorrhizal-Orchid Mycorrhizal-Root Associated Biotroph	NULL	NULL	Possible	NULL	Rinaldi AC, et al. 2008. Fungal Diversity 33:1-45; Tedersoo L, et al. 2010. Mycorrhiza 20:217-263 (pro parte); http://mycorrhizas.info/ecmf.html; Weiss et al. doi: 10.1111/nph.13977 (many guilds)
ASV_274	LR993591	SH1794858.08FU	1.0	Basidiomycota	Agaricomycetes	Thelephorales	Thelephoraceae			Four hundred ninety nine	Basidiomycota;Agaricomycetes;Thelephorales;Thelephoraceae	Thelephoraceae	9	Saprotroph-Symbiotroph	Ectomycorrhizal-Undefined Saprotroph	Clavarioid	NULL	Probable	On the ground, on soil, a few on wood. At least some speices ectomycorrhizal (Cannon & Kirk 2007)	Cannon PF, Kirk PM. 2007. Fungal Families of the World. CAB International, Cambridge
ASV_275	LR993592									Three hundred ninety three
ASV_276	LR993593
ASV_277	LR993594			Ascomycota	Eurotiomycetes	Eurotiales	Aspergillaceae	Aspergillus	Aspergillus aculeatus	Four hundred sixty eight	Ascomycota;Eurotiomycetes;Eurotiales;Aspergillaceae;Aspergillus;Aspergillus aculeatus	Aspergillus_aculeatus	20	Pathotroph	Plant Pathogen	Microfungus	NULL	Probable	NULL	http://www.apsnet.org/publications/commonnames/Pages/default.aspx
ASV_278	LR993595	SH1660109.08FU	1.0	Basidiomycota	Agaricomycetes	Thelephorales	Thelephoraceae	Tomentella	Tomentella guineensis	Three hundred fifty seven	Basidiomycota;Agaricomycetes;Thelephorales;Thelephoraceae;Tomentella;Tomentella guineensis	Tomentella	13	Symbiotroph	Ectomycorrhizal	Corticioid	NULL	Highly Probable	NULL	Rinaldi AC, et al. 2008. Fungal Diversity 33:1-45; Tedersoo L, et al. 2010. Mycorrhiza 20:217-263; http://mycorrhizas.info/ecmf.html
ASV_279	LR993596	SH1715893.08FU	0.5	Ascomycota	Eurotiomycetes	Eurotiales	Aspergillaceae	Aspergillus	Aspergillus calidoustus	Two hundred fourteen	Ascomycota;Eurotiomycetes;Eurotiales;Aspergillaceae;Aspergillus;Aspergillus calidoustus	Aspergillus_calidoustus	20	Pathotroph	Animal Pathogen	Microfungus	NULL	Probable	Likely opportunistic human pathogen (Irinyi et al. 2015)	Irinyi L, et al. 2015. Medical Mycology 53:313-337
ASV_280	LR993597	SH2767424.08FU	1.0	Basidiomycota	Agaricomycetes	Agaricales	Inocybaceae	Inocybe		One hundred eighty	Basidiomycota;Agaricomycetes;Agaricales;Inocybaceae;Inocybe	Inocybe	13	Symbiotroph	Ectomycorrhizal	Agaricoid	NULL	Highly Probable	Sensu stricto (Matheny 2009).
ASV_281	LR993598	SH1718262.08FU	1.5	Basidiomycota	Agaricomycetes	Cantharellales	Ceratobasidaceae			Two hundred seventy one	Basidiomycota;Agaricomycetes;Cantharellales;Ceratobasidaceae
ASV_282	LR993599	SH1851469.08FU	1.0	Ascomycota	Pezizomycetes	Pezizales	Pezizaceae			One hundred ninety two	Ascomycota;Pezizomycetes;Pezizales;Pezizaceae	Pezizaceae	9	Saprotroph-Symbiotroph	Dung Saprotroph-Ectomycorrhizal-Litter Saprotroph-Undefined Saprotroph	Pezizoid	NULL	Possible	Saprobic or ectomycorrhizal, on or in soil, leafmould etc., some species associated with dung or fire sites (Cannon & Kirk 2007)	Cannon PF, Kirk PM. 2007. Fungal Families of the World. CAB International, Cambridge
ASV_283	LR993600	SH1796504.08FU	2.0	Ascomycota	Dothideomycetes	Pleosporales				Three hundred forty three	Ascomycota;Dothideomycetes;Pleosporales
ASV_284	LR993601	SH1692857.08FU	0.5	Ascomycota	Eurotiomycetes	Eurotiales	Aspergillaceae	Aspergillus	Aspergillus pulvinus	Three hundred one	Ascomycota;Eurotiomycetes;Eurotiales;Aspergillaceae;Aspergillus;Aspergillus pulvinus	Aspergillus	13	Pathotroph-Saprotroph-Symbiotroph	Animal Pathogen-Endophyte-Plant Saprotroph-Soil Saprotroph-Undefined Saprotroph-Wood Saprotroph	Microfungus	NULL	Probable	NULL	Seehann G, et al. 1975. List of Fungi in Soft-Rot Tissue Tests. Institute fur Holzbiologie und Holzschutz, Bundesforschungsanstalt fur Forst - und Holzwirtshaft, Hamburg - Lohbrugge, Germany; Tedersoo L, et al. 2014. Science 346:1256688; Irinyi L, et al. 2015. Medical Mycology 53:313-337; Massimo NC, et al. 2015. Microbial Ecology 70:61-76; http://www.apsnet.org/publications/commonnames/Pages/def…
ASV_285	LR993602	SH1794791.08FU	0.5	Basidiomycota	Agaricomycetes	Russulales	Russulaceae	Russula		Five hundred twenty	Basidiomycota;Agaricomycetes;Russulales;Russulaceae;Russula	Russula	13	Symbiotroph	Ectomycorrhizal	Agaricoid	NULL	Highly Probable	NULL	Rinaldi AC, et al. 2008. Fungal Diversity 33:1-45; Tedersoo L, et al. 2010. Mycorrhiza 20:217-263; http://mycorrhizas.info/ecmf.html
ASV_286	LR993603	SH1794898.08FU	0.5	Basidiomycota	Agaricomycetes	Thelephorales	Thelephoraceae			Three hundred eighty one	Basidiomycota;Agaricomycetes;Thelephorales;Thelephoraceae	Thelephoraceae	9	Saprotroph-Symbiotroph	Ectomycorrhizal-Undefined Saprotroph	Clavarioid	NULL	Probable	On the ground, on soil, a few on wood. At least some speices ectomycorrhizal (Cannon & Kirk 2007)	Cannon PF, Kirk PM. 2007. Fungal Families of the World. CAB International, Cambridge
ASV_287	LR993604			Ascomycota	Geoglossomycetes	Geoglossales	Geoglossaceae	Leucoglossum	Leucoglossum leucosporum	Two hundred thirty five	Ascomycota;Geoglossomycetes;Geoglossales;Geoglossaceae;Leucoglossum;Leucoglossum leucosporum	Leucoglossum	13	Saprotroph	Undefined Saprotroph	NULL	NULL	Probable	NULL	Tedersoo L, et al. 2014. Science 346:1256688
ASV_288	LR993605			Basidiomycota	Agaricomycetes	Agaricales	Marasmiaceae	Marasmius	Marasmius corrugatiformis	One hundred forty four	Basidiomycota;Agaricomycetes;Agaricales;Marasmiaceae;Marasmius;Marasmius corrugatiformis	Marasmius	13	Pathotroph-Saprotroph-Symbiotroph	Endophyte-Plant Pathogen-Undefined Saprotroph	Agaricoid	NULL	Probable	Often one of the most prominent fungal components of tropical forests, playing a major role in nutrient cycling (Cannon & Kirk 2007)	Cannon PF, Kirk PM. 2007. Fungal Families of the World. CAB International, Cambridge; Tedersoo L, et al. 2014. Science 346:1256688; David AS, et al. 2016. Microbial Ecology 71:912-926
ASV_289	LR993606	SH2771326.08FU	0.5	Ascomycota	Dothideomycetes	Pleosporales				Three hundred seventy nine	Ascomycota;Dothideomycetes;Pleosporales
ASV_290	LR993607	SH1691217.08FU	0.5	Basidiomycota	Agaricomycetes	Thelephorales	Thelephoraceae	Tomentella	Tomentella amyloapiculata	Three hundred eighty three	Basidiomycota;Agaricomycetes;Thelephorales;Thelephoraceae;Tomentella;Tomentella amyloapiculata	Tomentella	13	Symbiotroph	Ectomycorrhizal	Corticioid	NULL	Highly Probable	NULL	Rinaldi AC, et al. 2008. Fungal Diversity 33:1-45; Tedersoo L, et al. 2010. Mycorrhiza 20:217-263; http://mycorrhizas.info/ecmf.html
ASV_291	LR993608			Basidiomycota	Agaricomycetes	Agaricales	Lyophyllaceae	Calocybella	Calocybella pudica	Four hundred twenty five	Basidiomycota;Agaricomycetes;Agaricales;Lyophyllaceae;Calocybella;Calocybella pudica	Calocybella	13	Saprotroph	Undefined Saprotroph	Agaricoid	NULL	Probable	NULL	Vizzini A, et al. 2015. IMA Fungus 6:1-11 (http://doi.org/10.5598/imafungus.2015.06.01.01)
ASV_292	LR993609	SH1668488.08FU	0.5	Basidiomycota	Agaricomycetes	Boletales	Boletaceae	Pulveroboletus		Sixty eight	Basidiomycota;Agaricomycetes;Boletales;Boletaceae;Pulveroboletus	Pulveroboletus	13	Symbiotroph	Ectomycorrhizal	Boletoid	NULL	Highly Probable	NULL	Rinaldi AC, et al. 2008. Fungal Diversity 33:1-45; Tedersoo L, et al. 2010. Mycorrhiza 20:217-263
ASV_293	LR993610
ASV_294	LR993611	SH1664959.08FU	1.0	Basidiomycota	Agaricomycetes	Cantharellales	Clavulinaceae			Two hundred forty	Basidiomycota;Agaricomycetes;Cantharellales;Clavulinaceae	Clavulinaceae	9	Saprotroph-Symbiotroph	Ectomycorrhizal-Lichenized-Wood Saprotroph	Clavarioid	NULL	Possible	Some species form ectomycorrhizas, with fruit bodies in leaf litter and on soil. Others are probably saprobes associated with rotten wood (Cannon & Kirk 2007)	Cannon PF, Kirk PM. 2007. Fungal Families of the World. CAB International, Cambridge; Nelsen MP, et al. 2007. American Journal of Botany 94:1289-1296 (doi:10.3732/ajb.94.8.1289)
ASV_295	LR993612	SH1794828.08FU	<0.5	Basidiomycota	Agaricomycetes	Thelephorales	Thelephoraceae	Tomentella	Tomentella brunneocystidia	Four hundred ninety nine	Basidiomycota;Agaricomycetes;Thelephorales;Thelephoraceae;Tomentella;Tomentella brunneocystidia	Tomentella	13	Symbiotroph	Ectomycorrhizal	Corticioid	NULL	Highly Probable	NULL	Rinaldi AC, et al. 2008. Fungal Diversity 33:1-45; Tedersoo L, et al. 2010. Mycorrhiza 20:217-263; http://mycorrhizas.info/ecmf.html
ASV_296	LR993613	SH1795828.08FU	1.5	Ascomycota	Pezizomycetes	Pezizales	Pyronemataceae			One hundred seventy three	Ascomycota;Pezizomycetes;Pezizales;Pyronemataceae	Pyronemataceae	9	Saprotroph-Symbiotroph	Dung Saprotroph-Ectomycorrhizal-Soil Saprotroph-Wood Saprotroph	Gasteroid-Pezizoid	NULL	Possible	Saprobic on soil, dung or rotten wood or mycorrhizal, some species hypogeous, others associated with fire sites (Cannon & Kirk 2007)	Cannon PF, Kirk PM. 2007. Fungal Families of the World. CAB International, Cambridge
ASV_297	LR993614	SH1725144.08FU	0.5	Ascomycota	Eurotiomycetes	Chaetothyriales				Five hundred nine	Ascomycota;Eurotiomycetes;Chaetothyriales
ASV_298	LR993615	SH1691006.08FU	0.5	Basidiomycota	Agaricomycetes	Thelephorales	Thelephoraceae	Tomentella	Tomentella africana	Three hundred sixty three	Basidiomycota;Agaricomycetes;Thelephorales;Thelephoraceae;Tomentella;Tomentella africana	Tomentella	13	Symbiotroph	Ectomycorrhizal	Corticioid	NULL	Highly Probable	NULL	Rinaldi AC, et al. 2008. Fungal Diversity 33:1-45; Tedersoo L, et al. 2010. Mycorrhiza 20:217-263; http://mycorrhizas.info/ecmf.html
ASV_299	LR993616			Basidiomycota	Agaricomycetes	Agaricales	Inocybaceae	Inocybe		Two hundred eighteen	Basidiomycota;Agaricomycetes;Agaricales;Inocybaceae;Inocybe	Inocybe	13	Symbiotroph	Ectomycorrhizal	Agaricoid	NULL	Highly Probable	Sensu stricto (Matheny 2009).	Rinaldi AC, et al. 2008. Fungal Diversity 33:1-45; Matheny PB. 2009. McIlvainea 18:11-21; Tedersoo L, et al. 2010. Mycorrhiza 20:217-263; http://mycorrhizas.info/ecmf.html
ASV_300	LR993617			Basidiomycota	Agaricomycetes	Agaricales	Inocybaceae	Inocybe		Four hundred twenty seven	Basidiomycota;Agaricomycetes;Agaricales;Inocybaceae;Inocybe	Inocybe	13	Symbiotroph	Ectomycorrhizal	Agaricoid	NULL	Highly Probable	Sensu stricto (Matheny 2009).	Rinaldi AC, et al. 2008. Fungal Diversity 33:1-45; Matheny PB. 2009. McIlvainea 18:11-21; Tedersoo L, et al. 2010. Mycorrhiza 20:217-263; http://mycorrhizas.info/ecmf.html
ASV_301	LR993618			Basidiomycota	Agaricomycetes	Thelephorales	Thelephoraceae	Tomentella	Tomentella atroarenicolor	Four hundred ninety nine	Basidiomycota;Agaricomycetes;Thelephorales;Thelephoraceae;Tomentella;Tomentella atroarenicolor	Tomentella	13	Symbiotroph	Ectomycorrhizal	Corticioid	NULL	Highly Probable	NULL	Rinaldi AC, et al. 2008. Fungal Diversity 33:1-45; Tedersoo L, et al. 2010. Mycorrhiza 20:217-263; http://mycorrhizas.info/ecmf.html
ASV_302	LR993619			Ascomycota	Eurotiomycetes					Two hundred seventy six	Ascomycota;Eurotiomycetes
ASV_303	LR993620	SH1664959.08FU	2.0	Basidiomycota	Agaricomycetes	Cantharellales	Clavulinaceae			Two hundred forty	Basidiomycota;Agaricomycetes;Cantharellales;Clavulinaceae	Clavulinaceae	9	Saprotroph-Symbiotroph	Ectomycorrhizal-Lichenized-Wood Saprotroph	Clavarioid	NULL	Possible	Some species form ectomycorrhizas, with fruit bodies in leaf litter and on soil. Others are probably saprobes associated with rotten wood (Cannon & Kirk 2007)	Cannon PF, Kirk PM. 2007. Fungal Families of the World. CAB International, Cambridge; Nelsen MP, et al. 2007. American Journal of Botany 94:1289-1296 (doi:10.3732/ajb.94.8.1289)
ASV_304	LR993621									Three hundred ninety three
ASV_305	LR993622	SH1850355.08FU	2.0	Ascomycota	Pezizomycetes	Pezizales	Pezizaceae			Thirty	Ascomycota;Pezizomycetes;Pezizales;Pezizaceae	Pezizaceae	9	Saprotroph-Symbiotroph	Dung Saprotroph-Ectomycorrhizal-Litter Saprotroph-Undefined Saprotroph	Pezizoid	NULL	Possible	Saprobic or ectomycorrhizal, on or in soil, leafmould etc., some species associated with dung or fire sites (Cannon & Kirk 2007)	Cannon PF, Kirk PM. 2007. Fungal Families of the World. CAB International, Cambridge
ASV_306	LR993623	SH2770047.08FU	0.5	Ascomycota	Dothideomycetes	Pleosporales	Testudinaceae	Muritestudiana	Muritestudiana chiangraiensis	Four hundred seventy four	Ascomycota;Dothideomycetes;Pleosporales;Testudinaceae;Muritestudiana;Muritestudiana chiangraiensis
ASV_307	LR993624			Ascomycota	Pezizomycetes	Pezizales	Pezizaceae			One hundred seventeen	Ascomycota;Pezizomycetes;Pezizales;Pezizaceae	Pezizaceae	9	Saprotroph-Symbiotroph	Dung Saprotroph-Ectomycorrhizal-Litter Saprotroph-Undefined Saprotroph	Pezizoid	NULL	Possible	Saprobic or ectomycorrhizal, on or in soil, leafmould etc., some species associated with dung or fire sites (Cannon & Kirk 2007)	Cannon PF, Kirk PM. 2007. Fungal Families of the World. CAB International, Cambridge
ASV_308	LR993625	SH1797127.08FU	0.5	Ascomycota	Dothideomycetes	Pleosporales				One hundred thirty seven	Ascomycota;Dothideomycetes;Pleosporales
ASV_309	LR993626	SH1799126.08FU	3.0	Ascomycota	Dothideomycetes					Two hundred ninety two	Ascomycota;Dothideomycetes
ASV_310	LR993627	SH1695353.08FU	<0.5	Ascomycota	Eurotiomycetes	Eurotiales	Aspergillaceae	Aspergillus	Aspergillus niger	Four hundred sixty nine	Ascomycota;Eurotiomycetes;Eurotiales;Aspergillaceae;Aspergillus;Aspergillus niger	Aspergillus_niger	20	Pathotroph-Saprotroph	Plant Pathogen-Wood Saprotroph	Microfungus	Soft Rot fungus (Seehann et al. 1975)	Probable	Opportunistic Human Pathogen	Seehann G, et al. 1975. List of Fungi in Soft-Rot Tissue Tests. Institute fur Holzbiologie und Holzschutz, Bundesforschungsanstalt fur Forst - und Holzwirtshaft, Hamburg - Lohbrugge, Germany; http://www.apsnet.org/publications/commonnames/Pages/default.aspx; http://www.cdc.gov
ASV_311	LR993628	SH1670324.08FU	1.0	Basidiomycota	Agaricomycetes	Sebacinales	Sebacinaceae	Sebacina		Five hundred five	Basidiomycota;Agaricomycetes;Sebacinales;Sebacinaceae;Sebacina	Sebacina	13	Symbiotroph	Ectomycorrhizal-Orchid Mycorrhizal-Root Associated Biotroph	NULL	NULL	Possible	NULL	Rinaldi AC, et al. 2008. Fungal Diversity 33:1-45; Tedersoo L, et al. 2010. Mycorrhiza 20:217-263 (pro parte); http://mycorrhizas.info/ecmf.html; Weiss et al. doi: 10.1111/nph.13977 (many guilds)
ASV_312	LR993629			Basidiomycota	Agaricomycetes	Geastrales	Geastraceae	Geastrum		Fifteen	Basidiomycota;Agaricomycetes;Geastrales;Geastraceae;Geastrum	Geastrum	13	Saprotroph	Undefined Saprotroph	Gasteroid	NULL	Probable	Common name - earthstar; Terrestrial, rarely on wood or coprophilous. Most species are presumed saprobes, but at least some may be ectomycorrhizal (Cannon & Kirk 2007)	Grgurinovic CA, Simpson JA. 2001. Fungal Diversity 8:97-127; Cannon PF, Kirk PM. 2007. Fungal Families of the World. CAB International, Cambridge; Tedersoo L, et al. 2014. Science 346:1256688 (doi:10.1126/science.1256688)
ASV_313	LR993630	SH2767424.08FU	1.0	Basidiomycota	Agaricomycetes	Agaricales	Inocybaceae	Inocybe		One hundred eighty	Basidiomycota;Agaricomycetes;Agaricales;Inocybaceae;Inocybe	Inocybe	13	Symbiotroph	Ectomycorrhizal	Agaricoid	NULL	Highly Probable	Sensu stricto (Matheny 2009).	Rinaldi AC, et al. 2008. Fungal Diversity 33:1-45; Matheny PB. 2009. McIlvainea 18:11-21; Tedersoo L, et al. 2010. Mycorrhiza 20:217-263; http://mycorrhizas.info/ecmf.html
ASV_314	LR993631	SH2770047.08FU	0.5	Ascomycota	Dothideomycetes	Pleosporales	Testudinaceae	Muritestudiana	Muritestudiana chiangraiensis	Four hundred seventy three	Ascomycota;Dothideomycetes;Pleosporales;Testudinaceae;Muritestudiana;Muritestudiana chiangraiensis
ASV_315	LR993632	SH1737342.08FU	0.5	Basidiomycota	Agaricomycetes	Russulales	Russulaceae	Russula		One hundred fifty six	Basidiomycota;Agaricomycetes;Russulales;Russulaceae;Russula	Russula	13	Symbiotroph	Ectomycorrhizal	Agaricoid	NULL	Highly Probable	NULL	Rinaldi AC, et al. 2008. Fungal Diversity 33:1-45; Tedersoo L, et al. 2010. Mycorrhiza 20:217-263; http://mycorrhizas.info/ecmf.html
ASV_316	LR993633			Basidiomycota	Agaricomycetes	Agaricales	Lyophyllaceae	Tephrocybella	Tephrocybella grieseonigrescens	Two hundred twenty	Basidiomycota;Agaricomycetes;Agaricales;Lyophyllaceae;Tephrocybella;Tephrocybella grieseonigrescens	Lyophyllaceae	9	Pathotroph-Saprotroph-Symbiotroph	Ectomycorrhizal-Fungal Pathogen-Undefined Saprotroph	Agaricoid	NULL	Possible	NULL	Kirk PM, Cannon PF, Minter DW, Stalpers JA 2008. Dictionary of the Fungi, 10th Ed. CAB International: Wallingford
ASV_317	LR993634			Mortierellomycota	Mortierellomycetes	Mortierellales	Mortierellaceae	Modicella	Modicella malleola	Three hundred twenty eight	Mortierellomycota;Mortierellomycetes;Mortierellales;Mortierellaceae;Modicella;Modicella malleola	Mortierellaceae	9	Saprotroph-Symbiotroph	Endophyte-Litter Saprotroph-Soil Saprotroph-Undefined Saprotroph	Microfungus	NULL	Possible	Saprobic in soil and thus frequenctly isolated from soil and material contaminated with soil such as hay or rotten silage and spoil tips (Cannon & Kirk 2007)	Cannon PF, Kirk PM. 2007. Fungal Families of the World. CAB International, Cambridge; Purahong W, et al. 2016. Molecular Ecology 25:4059-4074
ASV_318	LR993635	SH1737342.08FU	0.5	Basidiomycota	Agaricomycetes	Russulales	Russulaceae	Russula		One hundred fifty six	Basidiomycota;Agaricomycetes;Russulales;Russulaceae;Russula	Russula	13	Symbiotroph	Ectomycorrhizal	Agaricoid	NULL	Highly Probable	NULL	Rinaldi AC, et al. 2008. Fungal Diversity 33:1-45; Tedersoo L, et al. 2010. Mycorrhiza 20:217-263; http://mycorrhizas.info/ecmf.html
ASV_319	LR993636	SH2770005.08FU	1.5	Basidiomycota	Geminibasidiomycetes	Geminibasidiales	Geminibasidiaceae	Geminibasidium		Three hundred ninety six	Basidiomycota;Geminibasidiomycetes;Geminibasidiales;Geminibasidiaceae;Geminibasidium	Geminibasidium	13	Saprotroph	Undefined Saprotroph	NULL	NULL	Probable	NULL	Tedersoo L, et al. 2014. Science 346:1256688
ASV_320	LR993637	SH1841656.08FU	<0.5	Ascomycota	Leotiomycetes	Helotiales	Helotiaceae	Tetracladium		One hundred thirty one	Ascomycota;Leotiomycetes;Helotiales;Helotiaceae;Tetracladium	Tetracladium	13	Saprotroph	Undefined Saprotroph	NULL	NULL	Probable	NULL	Tedersoo L, et al. 2014. Science 346:1256688
ASV_321	LR993638	SH2770435.08FU	<0.5	Ascomycota	Dothideomycetes	Pleosporales	Sporormiaceae	Preussia		Two hundred sixty one	Ascomycota;Dothideomycetes;Pleosporales;Sporormiaceae;Preussia	Preussia	13	Saprotroph	Undefined Saprotroph	NULL	NULL	Probable	NULL	Tedersoo L, et al. 2014. Science 346:1256688
ASV_322	LR993639			Basidiomycota	Agaricomycetes	Agaricales	Inocybaceae	Inocybe		Two hundred eighteen	Basidiomycota;Agaricomycetes;Agaricales;Inocybaceae;Inocybe	Inocybe	13	Symbiotroph	Ectomycorrhizal	Agaricoid	NULL	Highly Probable	Sensu stricto (Matheny 2009).	Rinaldi AC, et al. 2008. Fungal Diversity 33:1-45; Matheny PB. 2009. McIlvainea 18:11-21; Tedersoo L, et al. 2010. Mycorrhiza 20:217-263; http://mycorrhizas.info/ecmf.html
ASV_323	LR993640			Basidiomycota	Agaricomycetes	Agaricales	Inocybaceae	Inocybe		Two hundred eighteen	Basidiomycota;Agaricomycetes;Agaricales;Inocybaceae;Inocybe	Inocybe	13	Symbiotroph	Ectomycorrhizal	Agaricoid	NULL	Highly Probable	Sensu stricto (Matheny 2009).	Rinaldi AC, et al. 2008. Fungal Diversity 33:1-45; Matheny PB. 2009. McIlvainea 18:11-21; Tedersoo L, et al. 2010. Mycorrhiza 20:217-263; http://mycorrhizas.info/ecmf.html
ASV_324	LR993641	SH1694898.08FU	<0.5	Ascomycota	Eurotiomycetes	Eurotiales	Aspergillaceae	Aspergillus	Aspergillus elegans	Two hundred sixteen	Ascomycota;Eurotiomycetes;Eurotiales;Aspergillaceae;Aspergillus;Aspergillus elegans	Aspergillus	13	Pathotroph-Saprotroph-Symbiotroph	Animal Pathogen-Endophyte-Plant Saprotroph-Soil Saprotroph-Undefined Saprotroph-Wood Saprotroph	Microfungus	NULL	Probable	NULL	Seehann G, et al. 1975. List of Fungi in Soft-Rot Tissue Tests. Institute fur Holzbiologie und Holzschutz, Bundesforschungsanstalt fur Forst - und Holzwirtshaft, Hamburg - Lohbrugge, Germany; Tedersoo L, et al. 2014. Science 346:1256688; Irinyi L, et al. 2015. Medical Mycology 53:313-337; Massimo NC, et al. 2015. Microbial Ecology 70:61-76; http://www.apsnet.org/publications/commonnames/Pages/def…
ASV_325	LR993642			Basidiomycota	Agaricomycetes	Agaricales	Trichilomataceae	Mycenella		Forty two	Basidiomycota;Agaricomycetes;Agaricales;Trichilomataceae;Mycenella	Agaricales	7	Pathotroph-Saprotroph-Symbiotroph	Bryophyte Parasite-Dung Saprotroph-Ectomycorrhizal-Fungal Parasite-Leaf Saprotroph-Plant Parasite-Undefined Saprotroph-Wood Saprotroph	Agaricoid-Gasteroid-Microfungus-Secotioid-Yeast	NULL	Possible	Mushrooms and toadstools, Gill fungi, Agarics... lignicolous, sometimes muscicolous or fungicolous, saprobic, mycorrhizal, rarely parasitic on plants or fungi (Kirk et al. 2008)	Kirk PM et al. 2008. Dictionary of the Fungi. Tenth Edition. CAB International, Wallingford
ASV_326	LR993643	SH1794898.08FU	1.0	Basidiomycota	Agaricomycetes	Thelephorales	Thelephoraceae			Three hundred eighty one	Basidiomycota;Agaricomycetes;Thelephorales;Thelephoraceae	Thelephoraceae	9	Saprotroph-Symbiotroph	Ectomycorrhizal-Undefined Saprotroph	Clavarioid	NULL	Probable	On the ground, on soil, a few on wood. At least some speices ectomycorrhizal (Cannon & Kirk 2007)	Cannon PF, Kirk PM. 2007. Fungal Families of the World. CAB International, Cambridge
ASV_327	LR993644	SH1669406.08FU	0.5	Basidiomycota	Agaricomycetes	Cantharellales	Ceratobasidaceae			Two hundred sixty nine	Basidiomycota;Agaricomycetes;Cantharellales;Ceratobasidaceae
ASV_328	LR993645			Basidiomycota	Agaricomycetes	Boletales	Sclerodermataceae	Scleroderma	Scleroderma dictyosporum	One hundred seven	Basidiomycota;Agaricomycetes;Boletales;Sclerodermataceae;Scleroderma;Scleroderma dictyosporum	Scleroderma	13	Symbiotroph	Ectomycorrhizal	Gasteroid	NULL	Highly Probable	Common name - puffball	Rinaldi AC, et al. 2008. Fungal Diversity 33:1-45; Tedersoo L, et al. 2010. Mycorrhiza 20:217-263; http://mycorrhizas.info/ecmf.html
ASV_329	LR993646	SH1703733.08FU	<0.5	Basidiomycota	Agaricomycetes	Russulales	Russulaceae			One hundred fifty eight	Basidiomycota;Agaricomycetes;Russulales;Russulaceae	Russulaceae	9	Symbiotroph	Ectomycorrhizal	Agaricoid-Corticioid-Gasteroid-Secotioid	NULL	Probable	The genera Lactarius, Lactifluus, Multifurca and Russula form a mutualistic ectomycorrhizal root symbiosis with trees and shrubs, while the corticioid species in Boidinia, Gloeopeniophorella, and Pseudoxenasma are saprotrophic, wood-degrading fungi.	Larsson E, K-H Larsson. 2003. Mycologia 95:1037-1065
ASV_330	LR993647	SH1680111.08FU	0.5	Basidiomycota	Agaricomycetes	Agaricales	Inocybaceae	Inocybe		Four hundred ninety two	Basidiomycota;Agaricomycetes;Agaricales;Inocybaceae;Inocybe	Inocybe	13	Symbiotroph	Ectomycorrhizal	Agaricoid	NULL	Highly Probable	Sensu stricto (Matheny 2009).	Rinaldi AC, et al. 2008. Fungal Diversity 33:1-45; Matheny PB. 2009. McIlvainea 18:11-21; Tedersoo L, et al. 2010. Mycorrhiza 20:217-263; http://mycorrhizas.info/ecmf.html
ASV_331	LR993648	SH1794898.08FU	1.0	Basidiomycota	Agaricomycetes	Thelephorales	Thelephoraceae			Three hundred eighty one	Basidiomycota;Agaricomycetes;Thelephorales;Thelephoraceae	Thelephoraceae	9	Saprotroph-Symbiotroph	Ectomycorrhizal-Undefined Saprotroph	Clavarioid	NULL	Probable	On the ground, on soil, a few on wood. At least some speices ectomycorrhizal (Cannon & Kirk 2007)	Cannon PF, Kirk PM. 2007. Fungal Families of the World. CAB International, Cambridge
ASV_332	LR993649	SH2772332.08FU	<0.5	Basidiomycota	Microbotryomycetes					One hundred nine	Basidiomycota;Microbotryomycetes
ASV_333	LR993650	SH1703738.08FU	0.5	Basidiomycota	Agaricomycetes	Boletales	Sclerodermataceae	Scleroderma		Three hundred fifty	Basidiomycota;Agaricomycetes;Boletales;Sclerodermataceae;Scleroderma	Scleroderma	13	Symbiotroph	Ectomycorrhizal	Gasteroid	NULL	Highly Probable	Common name - puffball	Rinaldi AC, et al. 2008. Fungal Diversity 33:1-45; Tedersoo L, et al. 2010. Mycorrhiza 20:217-263; http://mycorrhizas.info/ecmf.html
ASV_334	LR993651			Basidiomycota	Agaricomycetes	Agaricales	Inocybaceae	Inocybe	Inocybe viraktha	Two hundred fifty one	Basidiomycota;Agaricomycetes;Agaricales;Inocybaceae;Inocybe;Inocybe viraktha	Inocybe	13	Symbiotroph	Ectomycorrhizal	Agaricoid	NULL	Highly Probable	Sensu stricto (Matheny 2009).	Rinaldi AC, et al. 2008. Fungal Diversity 33:1-45; Matheny PB. 2009. McIlvainea 18:11-21; Tedersoo L, et al. 2010. Mycorrhiza 20:217-263; http://mycorrhizas.info/ecmf.html
ASV_335	LR993652	SH1715352.08FU	0.5	Basidiomycota	Agaricomycetes	Agaricales	Amanitaceae	Amanita		Two hundred forty eight	Basidiomycota;Agaricomycetes;Agaricales;Amanitaceae;Amanita	Amanita	13	Symbiotroph	Ectomycorrhizal	Agaricoid	NULL	Highly Probable	NULL	Rinaldi AC, et al. 2008. Fungal Diversity 33:1-45; Tedersoo L, et al. 2010. Mycorrhiza 20:217-263; http://mycorrhizas.info/ecmf.html
ASV_336	LR993653	SH2772772.08FU	2.0	Ascomycota	Leotiomycetes	Helotiales	Vibrisseaceae	Phialocephala	Phialocephala fluminis	Two hundred thirty one	Ascomycota;Leotiomycetes;Helotiales;Vibrisseaceae;Phialocephala;Phialocephala fluminis	Phialocephala	13	Symbiotroph	Endophyte	NULL	NULL	Highly Probable	Dark Septate Endophyte, known from plant roots.	Newsham 2011. New Phytologist 190:783-793 (as DSE)
ASV_337	LR993654	SH1723049.08FU	0.5	Basidiomycota	Agaricomycetes	Polyporales	Ganodermataceae	Ganoderma	Ganoderma enigmaticum	Twenty three	Basidiomycota;Agaricomycetes;Polyporales;Ganodermataceae;Ganoderma;Ganoderma enigmaticum	Ganoderma	13	Pathotroph-Saprotroph	Plant Pathogen-Wood Saprotroph	Polyporoid	White Rot	Highly Probable	Lignicolous, causing sometimes agressive white rots of timber (Cannon & Kirk 2007)	Gilbertson RL, Ryvarden L. 1987-1987. North American Polypores. Fungiflora, Oslo; Cannon PF, Kirk PM. 2007. Fungal Families of the World. CAB International, Cambridge
ASV_338	LR993655	SH1841233.08FU	0.5	Mucoromycota	Mucoromycotina	Mucoromycotina	Mucoromycotina	Bifiguratus	Bifiguratus adelaidae	Eight	Mucoromycota;Mucoromycotina;Mucoromycotina;Mucoromycotina;Bifiguratus;Bifiguratus adelaidae	Bifiguratus	13	Saprotroph-Symbiotroph	Endophyte-Soil Saprotroph	Microfungus-Yeast	NULL	Probable	NULL	Torres-Cruz J, et al. 2017. Mycologia 109:363-378
ASV_339	LR993656			Ascomycota	Eurotiomycetes	Chaetothyriales				Two hundred thirty one	Ascomycota;Eurotiomycetes;Chaetothyriales
ASV_340	LR993657	SH1758088.08FU	2.5
ASV_341	LR993658			Ascomycota	Eurotiomycetes					Two hundred seventy eight	Ascomycota;Eurotiomycetes
ASV_342	LR993659
ASV_343	LR993660			Basidiomycota	Agaricomycetes	Agaricales	Inocybaceae	Inocybe		Three hundred fifty three	Basidiomycota;Agaricomycetes;Agaricales;Inocybaceae;Inocybe	Inocybe	13	Symbiotroph	Ectomycorrhizal	Agaricoid	NULL	Highly Probable	Sensu stricto (Matheny 2009).	Rinaldi AC, et al. 2008. Fungal Diversity 33:1-45; Matheny PB. 2009. McIlvainea 18:11-21; Tedersoo L, et al. 2010. Mycorrhiza 20:217-263; http://mycorrhizas.info/ecmf.html
ASV_344	LR993661			Basidiomycota	Agaricomycetes	Agaricales	Inocybaceae	Inocybe		Two hundred sixty six	Basidiomycota;Agaricomycetes;Agaricales;Inocybaceae;Inocybe	Inocybe	13	Symbiotroph	Ectomycorrhizal	Agaricoid	NULL	Highly Probable	Sensu stricto (Matheny 2009).	Rinaldi AC, et al. 2008. Fungal Diversity 33:1-45; Matheny PB. 2009. McIlvainea 18:11-21; Tedersoo L, et al. 2010. Mycorrhiza 20:217-263; http://mycorrhizas.info/ecmf.html
ASV_345	LR993662	SH2771756.08FU	1.5	Ascomycota	Dothideomycetes	Pleosporales				Two hundred seventy nine	Ascomycota;Dothideomycetes;Pleosporales
ASV_346	LR993663	SH1838237.08FU	1.5	Ascomycota	Dothideomycetes	Pleosporales	Melanommataceae	Melanommataceae		One hundred one	Ascomycota;Dothideomycetes;Pleosporales;Melanommataceae;Melanommataceae	Melanommataceae	9	Saprotroph	Wood Saprotroph	Microfungus	NULL	Probable	Saprobic on wood and bark (Cannon & Kirk 2007)	Cannon PF, Kirk PM. 2007. Fungal Families of the World. CAB International, Cambridge
ASV_347	LR993664									Four hundred thirty six
ASV_348	LR993665			Ascomycota	Dothideomycetes					Ninety one	Ascomycota;Dothideomycetes
ASV_349	LR993666	SH1774812.08FU	1.0
ASV_350	LR993667	SH2771428.08FU	2.0	Ascomycota	Eurotiomycetes	Chaetothyriales	Chaetothyiaceae			Five hundred eight	Ascomycota;Eurotiomycetes;Chaetothyriales;Chaetothyiaceae
ASV_351	LR993668
ASV_352	LR993669			Ascomycota	Eurotiomycetes	Eurotiales	Aspergillaceae	Aspergillus	Aspergillus biplanus	Two hundred fifteen	Ascomycota;Eurotiomycetes;Eurotiales;Aspergillaceae;Aspergillus;Aspergillus biplanus	Aspergillus	13	Pathotroph-Saprotroph-Symbiotroph	Animal Pathogen-Endophyte-Plant Saprotroph-Soil Saprotroph-Undefined Saprotroph-Wood Saprotroph	Microfungus	NULL	Probable	NULL	Seehann G, et al. 1975. List of Fungi in Soft-Rot Tissue Tests. Institute fur Holzbiologie und Holzschutz, Bundesforschungsanstalt fur Forst - und Holzwirtshaft, Hamburg - Lohbrugge, Germany; Tedersoo L, et al. 2014. Science 346:1256688; Irinyi L, et al. 2015. Medical Mycology 53:313-337; Massimo NC, et al. 2015. Microbial Ecology 70:61-76; http://www.apsnet.org/publications/commonnames/Pages/def…
ASV_353	LR993670			Basidiomycota	Agaricomycetes	Agaricales	Agaricaceae			Three hundred five	Basidiomycota;Agaricomycetes;Agaricales;Agaricaceae	Agaricaceae	9	Saprotroph	Undefined Saprotroph	Agaricoid-Gasteroid-Secotioid	NULL	Probable	Primarily saprobes in grassland and woodland situations (Cannon & Kirk 2007)	Cannon PF, Kirk PM. 2007. Fungal Families of the World. CAB International, Cambridge
ASV_354	LR993671	SH1851469.08FU	1.0	Ascomycota	Pezizomycetes	Pezizales	Pezizaceae			One hundred ninety two	Ascomycota;Pezizomycetes;Pezizales;Pezizaceae	Pezizaceae	9	Saprotroph-Symbiotroph	Dung Saprotroph-Ectomycorrhizal-Litter Saprotroph-Undefined Saprotroph	Pezizoid	NULL	Possible	Saprobic or ectomycorrhizal, on or in soil, leafmould etc., some species associated with dung or fire sites (Cannon & Kirk 2007)	Cannon PF, Kirk PM. 2007. Fungal Families of the World. CAB International, Cambridge
ASV_355	LR993672									Three hundred fourteen
ASV_356	LR993673	SH2772849.08FU	<0.5	Ascomycota	Dothideomycetes					Four hundred seventy three	Ascomycota;Dothideomycetes
ASV_357	LR993674	SH1839510.08FU	0.5	Ascomycota	Eurotiomycetes	Chaetothyriales	Chaetothyiaceae	Xenobotrytis	Xenobotrytis acaducospora	Three hundred sixty seven	Ascomycota;Eurotiomycetes;Chaetothyriales;Chaetothyiaceae;Xenobotrytis;Xenobotrytis acaducospora
ASV_358	LR993675	SH1795469.08FU	2.5	Basidiomycota	Agaricomycetes	Agaricales	Marasmiaceae	Marasmius	Marasmius somalomoensis	One hundred forty two	Basidiomycota;Agaricomycetes;Agaricales;Marasmiaceae;Marasmius;Marasmius somalomoensis	Marasmius	13	Pathotroph-Saprotroph-Symbiotroph	Endophyte-Plant Pathogen-Undefined Saprotroph	Agaricoid	NULL	Probable	Often one of the most prominent fungal components of tropical forests, playing a major role in nutrient cycling (Cannon & Kirk 2007)	Cannon PF, Kirk PM. 2007. Fungal Families of the World. CAB International, Cambridge; Tedersoo L, et al. 2014. Science 346:1256688; David AS, et al. 2016. Microbial Ecology 71:912-926
ASV_359	LR993676	SH1735512.08FU	<0.5	Basidiomycota	Tremellomycetes	Tremellales	Trimorphomycetaceae	Saitozyma	Saitozyma podzolica	Three hundred forty five	Basidiomycota;Tremellomycetes;Tremellales;Trimorphomycetaceae;Saitozyma;Saitozyma podzolica	Tremellales	7	Pathotroph-Saprotroph-Symbiotroph	Fungal Parasite-Undefined Saprotroph	Tremelloid-Yeast	NULL	Possible	The order contains both teleomorphic and anamorphic species, most of the latter being yeasts	Sterkenburg E, et al. 2015. New Phytologist 207:1145-1158
ASV_360	LR993677			Basidiomycota	Agaricomycetes	Agaricales	Inocybaceae	Inocybe		Four hundred twenty seven	Basidiomycota;Agaricomycetes;Agaricales;Inocybaceae;Inocybe	Inocybe	13	Symbiotroph	Ectomycorrhizal	Agaricoid	NULL	Highly Probable	Sensu stricto (Matheny 2009).
ASV_361	LR993678	SH1738247.08FU	1.0	Ascomycota	Dothideomycetes	Pleosporales	Cucurbitariaceae			Two hundred ninety one	Ascomycota;Dothideomycetes;Pleosporales;Cucurbitariaceae	Cucurbitariaceae	9	Pathotroph-Saprotroph	Plant Pathogen-Wood Saprotroph	Microfungus	NULL	Probable	Necrotrophic or saprobic on woody plants (Cannon & Kirk 2007)	Cannon PF, Kirk PM. 2007. Fungal Families of the World. CAB International, Cambridge; Tedersoo L, et al. 2014. Science 346:1256688 (doi:10.1126/science.1256688)
ASV_362	LR993679			Basidiomycota	Agaricomycetes	Agaricales	Inocybaceae	Inocybe		Four hundred twenty nine	Basidiomycota;Agaricomycetes;Agaricales;Inocybaceae;Inocybe	Inocybe	13	Symbiotroph	Ectomycorrhizal	Agaricoid	NULL	Highly Probable	Sensu stricto (Matheny 2009).	Rinaldi AC, et al. 2008. Fungal Diversity 33:1-45; Matheny PB. 2009. McIlvainea 18:11-21; Tedersoo L, et al. 2010. Mycorrhiza 20:217-263; http://mycorrhizas.info/ecmf.html
ASV_363	LR993680
ASV_364	LR993681	SH1696344.08FU	<0.5	Ascomycota	Eurotiomycetes	Eurotiales	Aspergillaceae	Aspergillus	Aspergillus novoparasiticus	Three hundred eighty	Ascomycota;Eurotiomycetes;Eurotiales;Aspergillaceae;Aspergillus;Aspergillus novoparasiticus	Aspergillus	13	Pathotroph-Saprotroph-Symbiotroph	Animal Pathogen-Endophyte-Plant Saprotroph-Soil Saprotroph-Undefined Saprotroph-Wood Saprotroph	Microfungus	NULL	Probable	NULL	Seehann G, et al. 1975. List of Fungi in Soft-Rot Tissue Tests. Institute fur Holzbiologie und Holzschutz, Bundesforschungsanstalt fur Forst - und Holzwirtshaft, Hamburg - Lohbrugge, Germany; Tedersoo L, et al. 2014. Science 346:1256688; Irinyi L, et al. 2015. Medical Mycology 53:313-337; Massimo NC, et al. 2015. Microbial Ecology 70:61-76; http://www.apsnet.org/publications/commonnames/Pages/def…
ASV_365	LR993682	SH1731319.08FU	0.5	Basidiomycota	Agaricomycetes	Sebacinales	Sebacinaceae	Sebacina		Two hundred eighty seven	Basidiomycota;Agaricomycetes;Sebacinales;Sebacinaceae;Sebacina	Sebacina	13	Symbiotroph	Ectomycorrhizal-Orchid Mycorrhizal-Root Associated Biotroph	NULL	NULL	Possible	NULL	Rinaldi AC, et al. 2008. Fungal Diversity 33:1-45; Tedersoo L, et al. 2010. Mycorrhiza 20:217-263 (pro parte); http://mycorrhizas.info/ecmf.html; Weiss et al. doi: 10.1111/nph.13977 (many guilds)
ASV_366	LR993683			Ascomycota						Four hundred fifty six	Ascomycota
ASV_367	LR993684	SH1692371.08FU	2.0	Ascomycota	Eurotiomycetes	Chaetothyriales	Herpotrichiellaceae			Four hundred forty three	Ascomycota;Eurotiomycetes;Chaetothyriales;Herpotrichiellaceae	Herpotrichiellaceae	9	Pathotroph-Saprotroph	Animal Pathogen-Fungal Parasite-Undefined Saprotroph	Facultative Yeast-Microfungus	NULL	Probable	Mostly saprobic on plants or other fungi, isolated from soil etc., and from medical sources (Cannon & Kirk 2007)	Cannon PF, Kirk PM. 2007. Fungal Families of the World. CAB International, Cambridge
ASV_368	LR993685
ASV_369	LR993686	SH2761671.08FU	2.5	Basidiomycota	Agaricomycetes	Agaricales	Agaricaceae	Leucoagaricus	Leucoagaricus rubrotinctus	Two hundred thirty three	Basidiomycota;Agaricomycetes;Agaricales;Agaricaceae;Leucoagaricus;Leucoagaricus rubrotinctus	Leucoagaricus	13	Saprotroph	Undefined Saprotroph	Agaricoid	NULL	Probable	NULL	Tedersoo L, et al. 2014. Science 346:1256688
ASV_370	LR993687	SH1734882.08FU	<0.5	Ascomycota	Pezizomycetes	Pezizales	Pezizaceae			One hundred ninety one	Ascomycota;Pezizomycetes;Pezizales;Pezizaceae	Pezizaceae	9	Saprotroph-Symbiotroph	Dung Saprotroph-Ectomycorrhizal-Litter Saprotroph-Undefined Saprotroph	Pezizoid	NULL	Possible	Saprobic or ectomycorrhizal, on or in soil, leafmould etc., some species associated with dung or fire sites (Cannon & Kirk 2007)	Cannon PF, Kirk PM. 2007. Fungal Families of the World. CAB International, Cambridge
ASV_371	LR993688	SH1660328.08FU	1.5	Basidiomycota	Agaricomycetes	Thelephorales				Three hundred fifty six	Basidiomycota;Agaricomycetes;Thelephorales
ASV_372	LR993689			Ascomycota	Eurotiomycetes	Onygenales	Ajellomycetaceae	Spiromastix		Seventy two	Ascomycota;Eurotiomycetes;Onygenales;Ajellomycetaceae;Spiromastix	Spiromastix	13	Saprotroph	Undefined Saprotroph	NULL	NULL	Probable	NULL	Tedersoo L, et al. 2014. Science 346:1256688
ASV_373	LR993690	SH2764140.08FU	1.5	Ascomycota	Eurotiomycetes	Eurotiales				Two hundred seventeen	Ascomycota;Eurotiomycetes;Eurotiales	Eurotiales	7	Saprotroph	Undefined Saprotroph	Microfungus	NULL	Possible	NULL	Sterkenburg E, et al. 2015. New Phytologist 207:1145-1158
ASV_374	LR993691	SH1794833.08FU	0.5	Basidiomycota	Agaricomycetes	Thelephorales	Thelephoraceae	Tomentella		Three hundred sixty one	Basidiomycota;Agaricomycetes;Thelephorales;Thelephoraceae;Tomentella	Tomentella	13	Symbiotroph	Ectomycorrhizal	Corticioid	NULL	Highly Probable	NULL	Rinaldi AC, et al. 2008. Fungal Diversity 33:1-45; Tedersoo L, et al. 2010. Mycorrhiza 20:217-263; http://mycorrhizas.info/ecmf.html
ASV_375	LR993692	SH1847723.08FU	0.5	Basidiomycota						Five	Basidiomycota
ASV_376	LR993693	SH1668469.08FU	0.5	Ascomycota	Pezizomycetes	Pezizales	Pezizaceae			Eighteen	Ascomycota;Pezizomycetes;Pezizales;Pezizaceae	Pezizaceae	9	Saprotroph-Symbiotroph	Dung Saprotroph-Ectomycorrhizal-Litter Saprotroph-Undefined Saprotroph	Pezizoid	NULL	Possible	Saprobic or ectomycorrhizal, on or in soil, leafmould etc., some species associated with dung or fire sites (Cannon & Kirk 2007)	Cannon PF, Kirk PM. 2007. Fungal Families of the World. CAB International, Cambridge
ASV_377	LR993694	SH2770005.08FU	1.5	Basidiomycota	Geminibasidiomycetes	Geminibasidiales	Geminibasidiaceae	Geminibasidium		Three hundred ninety eight	Basidiomycota;Geminibasidiomycetes;Geminibasidiales;Geminibasidiaceae;Geminibasidium	Geminibasidium	13	Saprotroph	Undefined Saprotroph	NULL	NULL	Probable	NULL	Tedersoo L, et al. 2014. Science 346:1256688
ASV_378	LR993695	SH2771431.08FU	1.5	Ascomycota	Dothideomycetes					Twenty eight	Ascomycota;Dothideomycetes
ASV_379	LR993696	SH3379215.08FU	2.5	Basidiomycota						Two	Basidiomycota
ASV_380	LR993697	SH1797147.08FU	<0.5	Ascomycota	Dothideomycetes	Pleosporales	Morosphaeriaceae	Acrocalymma	Acrocalymma fici	One hundred thirty seven	Ascomycota;Dothideomycetes;Pleosporales;Morosphaeriaceae;Acrocalymma;Acrocalymma fici	Acrocalymma	13	Saprotroph	Undefined Saprotroph	NULL	NULL	Probable	NULL	Tedersoo L, et al. 2014. Science 346:1256688
ASV_381	LR993698	SH1794833.08FU	2.5	Basidiomycota	Agaricomycetes	Thelephorales	Thelephoraceae	Tomentella		Three hundred sixty one	Basidiomycota;Agaricomycetes;Thelephorales;Thelephoraceae;Tomentella	Tomentella	13	Symbiotroph	Ectomycorrhizal	Corticioid	NULL	Highly Probable	NULL	Rinaldi AC, et al. 2008. Fungal Diversity 33:1-45; Tedersoo L, et al. 2010. Mycorrhiza 20:217-263; http://mycorrhizas.info/ecmf.html
ASV_382	LR993699			Ascomycota	Archaeorhizomycetes	Archaeorhizomycetales	Archaeorhizomycetaceae	Archaeorhizomyces		One hundred twenty six	Ascomycota;Archaeorhizomycetes;Archaeorhizomycetales;Archaeorhizomycetaceae;Archaeorhizomyces	Archaeorhizomyces	13	Saprotroph	Soil Saprotroph	Microfungus	NULL	Probable	From rhizosphere soil and coniferous ectomycorrhizal root tips (Rosling et al. 2011)	Rosling A, et al. 2011. Science 333:876-879
ASV_383	LR993700			Ascomycota	Archaeorhizomycetes	Archaeorhizomycetales	Archaeorhizomycetaceae	Archaeorhizomyces		Three hundred eleven	Ascomycota;Archaeorhizomycetes;Archaeorhizomycetales;Archaeorhizomycetaceae;Archaeorhizomyces	Archaeorhizomyces	13	Saprotroph	Soil Saprotroph	Microfungus	NULL	Probable	From rhizosphere soil and coniferous ectomycorrhizal root tips (Rosling et al. 2011)	Rosling A, et al. 2011. Science 333:876-879
ASV_384	LR993701	SH1733876.08FU	<0.5	Basidiomycota	Agaricomycetes	Russulales	Russulaceae			Three hundred seventy six	Basidiomycota;Agaricomycetes;Russulales;Russulaceae	Russulaceae	9	Symbiotroph	Ectomycorrhizal	Agaricoid-Corticioid-Gasteroid-Secotioid	NULL	Probable	The genera Lactarius, Lactifluus, Multifurca and Russula form a mutualistic ectomycorrhizal root symbiosis with trees and shrubs, while the corticioid species in Boidinia, Gloeopeniophorella, and Pseudoxenasma are saprotrophic, wood-degrading fungi.	Larsson E, K-H Larsson. 2003. Mycologia 95:1037-1065
ASV_385	LR993702			Basidiomycota	Agaricomycetes	Agaricales	Lyophyllaceae	Calocybella		Four hundred twenty five	Basidiomycota;Agaricomycetes;Agaricales;Lyophyllaceae;Calocybella	Calocybella	13	Saprotroph	Undefined Saprotroph	Agaricoid	NULL	Probable	NULL	Vizzini A, et al. 2015. IMA Fungus 6:1-11 (http://doi.org/10.5598/imafungus.2015.06.01.01)
ASV_386	LR993703	SH2770548.08FU	0.5	Ascomycota	Dothideomycetes	Dothideales	Aureobasidiaceae	Aureobasidium		Forty four	Ascomycota;Dothideomycetes;Dothideales;Aureobasidiaceae;Aureobasidium	Aureobasidium	13	Pathotroph-Saprotroph-Symbiotroph	Animal Pathogen-Endophyte-Epiphyte-Plant Pathogen-Undefined Saprotroph	Facultative Yeast	NULL	Possible	NULL	Costa IPMW, et al. 2012. Mycotaxon 119:26; Tedersoo L, et al. 2014. Science 346:1256688; Wachowska U, Glowacka K. 2014. Biocontrol 59:pp 635-645; Irinyia L, Lacknerb M, de Hoog GS, Meyer W. 2016. Fungal Biology 120:125-136; http://www.apsnet.org/publications/commonnames/Pages/default.aspx
ASV_387	LR993704	SH1847160.08FU	0.5	Basidiomycota	Agaricomycetes	Cantharellales	Clavulinaceae			One hundred twenty nine	Basidiomycota;Agaricomycetes;Cantharellales;Clavulinaceae	Clavulinaceae	9	Saprotroph-Symbiotroph	Ectomycorrhizal-Lichenized-Wood Saprotroph	Clavarioid	NULL	Possible	Some species form ectomycorrhizas, with fruit bodies in leaf litter and on soil. Others are probably saprobes associated with rotten wood (Cannon & Kirk 2007)	Cannon PF, Kirk PM. 2007. Fungal Families of the World. CAB International, Cambridge; Nelsen MP, et al. 2007. American Journal of Botany 94:1289-1296 (doi:10.3732/ajb.94.8.1289)
ASV_388	LR993705	SH1745243.08FU	3.0	Ascomycota	Eurotiomycetes					One hundred twenty one	Ascomycota;Eurotiomycetes
ASV_389	LR993706			Ascomycota						Eighty four	Ascomycota
ASV_390	LR993707			Ascomycota	Eurotiomycetes	Chaetothyriales				Four hundred five	Ascomycota;Eurotiomycetes;Chaetothyriales
ASV_391	LR993708	SH1712534.08FU	0.5	Ascomycota	Dothideomycetes	Pleosporales	Didymosphaeriaceae	Macroventuria	Macroventuria anomochaeta	Five hundred two	Ascomycota;Dothideomycetes;Pleosporales;Didymosphaeriaceae;Macroventuria;Macroventuria anomochaeta	Didymosphaeriaceae	9	Pathotroph-Saprotroph-Symbiotroph	Endophyte-Lichen Parasite-Plant Pathogen-Undefined Saprotroph	Microfungus	NULL	Probable	Saprobes in both woody and herbaceous material, also parasitic on other fungi (Cannon & Kirk 2007)	Cannon PF, Kirk PM. 2007. Fungal Families of the World. CAB International, Cambridge; Massimo NC, et al. 2015. Microbial Ecology 70:61-76
ASV_392	LR993709	SH1674123.08FU	0.5	Basidiomycota	Agaricomycetes	Boletales	Sclerodermataceae	Scleroderma		One hundred five	Basidiomycota;Agaricomycetes;Boletales;Sclerodermataceae;Scleroderma	Scleroderma	13	Symbiotroph	Ectomycorrhizal	Gasteroid	NULL	Highly Probable	Common name - puffball	Rinaldi AC, et al. 2008. Fungal Diversity 33:1-45; Tedersoo L, et al. 2010. Mycorrhiza 20:217-263; http://mycorrhizas.info/ecmf.html
ASV_393	LR993710			Basidiomycota	Agaricomycetes	Thelephorales	Thelephoraceae	Tomentella		Four hundred ninety nine	Basidiomycota;Agaricomycetes;Thelephorales;Thelephoraceae;Tomentella	Tomentella	13	Symbiotroph	Ectomycorrhizal	Corticioid	NULL	Highly Probable	NULL	Rinaldi AC, et al. 2008. Fungal Diversity 33:1-45; Tedersoo L, et al. 2010. Mycorrhiza 20:217-263; http://mycorrhizas.info/ecmf.html
ASV_394	LR993711			Basidiomycota	Agaricomycetes	Agaricales	Inocybaceae	Inocybe	Inocybe viraktha	Two hundred fifty one	Basidiomycota;Agaricomycetes;Agaricales;Inocybaceae;Inocybe;Inocybe viraktha	Inocybe	13	Symbiotroph	Ectomycorrhizal	Agaricoid	NULL	Highly Probable	Sensu stricto (Matheny 2009).	Rinaldi AC, et al. 2008. Fungal Diversity 33:1-45; Matheny PB. 2009. McIlvainea 18:11-21; Tedersoo L, et al. 2010. Mycorrhiza 20:217-263; http://mycorrhizas.info/ecmf.html
ASV_395	LR993712			Basidiomycota	Agaricomycetes	Agaricales	Inocybaceae	Inocybe		Four hundred three	Basidiomycota;Agaricomycetes;Agaricales;Inocybaceae;Inocybe	Inocybe	13	Symbiotroph	Ectomycorrhizal	Agaricoid	NULL	Highly Probable	Sensu stricto (Matheny 2009).	Rinaldi AC, et al. 2008. Fungal Diversity 33:1-45; Matheny PB. 2009. McIlvainea 18:11-21; Tedersoo L, et al. 2010. Mycorrhiza 20:217-263; http://mycorrhizas.info/ecmf.html
ASV_396	LR993713			Ascomycota	Eurotiomycetes	Chaetothyriales				Four hundred six	Ascomycota;Eurotiomycetes;Chaetothyriales
ASV_397	LR993714	SH1715893.08FU	1.0	Ascomycota	Eurotiomycetes	Eurotiales	Aspergillaceae	Aspergillus	Aspergillus calidoustus	Two hundred fourteen	Ascomycota;Eurotiomycetes;Eurotiales;Aspergillaceae;Aspergillus;Aspergillus calidoustus	Aspergillus_calidoustus	20	Pathotroph	Animal Pathogen	Microfungus	NULL	Probable	Likely opportunistic human pathogen (Irinyi et al. 2015)	Irinyi L, et al. 2015. Medical Mycology 53:313-337
ASV_398	LR993715	SH1692791.08FU	0.5	Ascomycota	Eurotiomycetes	Eurotiales	Aspergillaceae	Aspergillus	Aspergillus flaschentraegeri	Three hundred two	Ascomycota;Eurotiomycetes;Eurotiales;Aspergillaceae;Aspergillus;Aspergillus flaschentraegeri	Aspergillus	13	Pathotroph-Saprotroph-Symbiotroph	Animal Pathogen-Endophyte-Plant Saprotroph-Soil Saprotroph-Undefined Saprotroph-Wood Saprotroph	Microfungus	NULL	Probable	NULL	Seehann G, et al. 1975. List of Fungi in Soft-Rot Tissue Tests. Institute fur Holzbiologie und Holzschutz, Bundesforschungsanstalt fur Forst - und Holzwirtshaft, Hamburg - Lohbrugge, Germany; Tedersoo L, et al. 2014. Science 346:1256688; Irinyi L, et al. 2015. Medical Mycology 53:313-337; Massimo NC, et al. 2015. Microbial Ecology 70:61-76; http://www.apsnet.org/publications/commonnames/Pages/def…
ASV_399	LR993716	SH1745131.08FU	1.5	Ascomycota						Ninety six	Ascomycota
ASV_400	LR993717			Glomeromycota	Glomeromycetes	Glomerales	Glomeraceae			Two hundred twenty eight	Glomeromycota;Glomeromycetes;Glomerales;Glomeraceae	Glomeraceae	9	Symbiotroph	Arbuscular Mycorrhizal	NULL	NULL	Highly Probable	NULL	Redecker D, et al. 2013. Mycorrhiza 23:515-531
ASV_401	LR993718									Three hundred thirty
ASV_402	LR993719			Ascomycota	Archaeorhizomycetes	Archaeorhizomycetales	Archaeorhizomycetaceae	Archaeorhizomyces		Three hundred seven	Ascomycota;Archaeorhizomycetes;Archaeorhizomycetales;Archaeorhizomycetaceae;Archaeorhizomyces	Archaeorhizomyces	13	Saprotroph	Soil Saprotroph	Microfungus	NULL	Probable	From rhizosphere soil and coniferous ectomycorrhizal root tips (Rosling et al. 2011)	Rosling A, et al. 2011. Science 333:876-879
ASV_403	LR993720
ASV_404	LR993721			Ascomycota	Leotiomycetes	Helotiales	Helotiaceae	Scytalidium	Scytalidium lignicola	One hundred thirty	Ascomycota;Leotiomycetes;Helotiales;Helotiaceae;Scytalidium;Scytalidium lignicola	Scytalidium_lignicola	20	Saprotroph	Wood Saprotroph	NULL	Soft Rot	Highly Probable	NULL	Nilsson T. 1973. Studies on wood degradation and cellulolytic activity of microfungi. No. 104; Seehann G, et al. 1975. List of Fungi in Soft-Rot Tissue Tests. Institute fur Holzbiologie und Holzschutz, Bundesforschungsanstalt fur Forst - und Holzwirtshaft, Hamburg - Lohbrugge, Germany;Worrall JJ, et al. 1997. Mycologia 89: 199-219
ASV_405	LR993722	SH2773154.08FU	1.5	Basidiomycota	Agaricomycetes	Cantharellales	Ceratobasidaceae			Four hundred sixty	Basidiomycota;Agaricomycetes;Cantharellales;Ceratobasidaceae
ASV_406	LR993723	SH2761671.08FU	2.5	Basidiomycota	Agaricomycetes	Agaricales	Agaricaceae	Leucoagaricus	Leucoagaricus rubrotinctus	Two hundred thirty three	Basidiomycota;Agaricomycetes;Agaricales;Agaricaceae;Leucoagaricus;Leucoagaricus rubrotinctus	Leucoagaricus	13	Saprotroph	Undefined Saprotroph	Agaricoid	NULL	Probable	NULL	Tedersoo L, et al. 2014. Science 346:1256688
ASV_407	LR993724	SH1851469.08FU	1.0	Ascomycota	Pezizomycetes	Pezizales	Pezizaceae			One hundred ninety two	Ascomycota;Pezizomycetes;Pezizales;Pezizaceae	Pezizaceae	9	Saprotroph-Symbiotroph	Dung Saprotroph-Ectomycorrhizal-Litter Saprotroph-Undefined Saprotroph	Pezizoid	NULL	Possible	Saprobic or ectomycorrhizal, on or in soil, leafmould etc., some species associated with dung or fire sites (Cannon & Kirk 2007)	Cannon PF, Kirk PM. 2007. Fungal Families of the World. CAB International, Cambridge
ASV_408	LR993725	SH1680112.08FU	0.5	Basidiomycota	Agaricomycetes	Agaricales	Inocybaceae	Inocybe		Four hundred ninety one	Basidiomycota;Agaricomycetes;Agaricales;Inocybaceae;Inocybe	Inocybe	13	Symbiotroph	Ectomycorrhizal	Agaricoid	NULL	Highly Probable	Sensu stricto (Matheny 2009).	Rinaldi AC, et al. 2008. Fungal Diversity 33:1-45; Matheny PB. 2009. McIlvainea 18:11-21; Tedersoo L, et al. 2010. Mycorrhiza 20:217-263; http://mycorrhizas.info/ecmf.html
ASV_409	LR993726	SH1660109.08FU	1.0	Basidiomycota	Agaricomycetes	Thelephorales	Thelephoraceae	Tomentella	Tomentella guineensis	Three hundred fifty seven	Basidiomycota;Agaricomycetes;Thelephorales;Thelephoraceae;Tomentella;Tomentella guineensis	Tomentella	13	Symbiotroph	Ectomycorrhizal	Corticioid	NULL	Highly Probable	NULL	Rinaldi AC, et al. 2008. Fungal Diversity 33:1-45; Tedersoo L, et al. 2010. Mycorrhiza 20:217-263; http://mycorrhizas.info/ecmf.html
ASV_410	LR993727	SH1740264.08FU	<0.5	Ascomycota	Eurotiomycetes	Eurotiales	Aspergillaceae	Aspergillus	Aspergillus ochraceus	Two hundred sixteen	Ascomycota;Eurotiomycetes;Eurotiales;Aspergillaceae;Aspergillus;Aspergillus ochraceus	Aspergillus_ochraceus	20	Pathotroph	Animal Pathogen	Microfungus	NULL	Probable	Likely opportunistic human pathogen (Irinyi et al. 2015)	Irinyi L, et al. 2015. Medical Mycology 53:313-337
ASV_411	LR993728	SH1664948.08FU	0.5	Ascomycota	Dothideomycetes					Twenty eight	Ascomycota;Dothideomycetes
ASV_412	LR993729	SH2771428.08FU	2.0	Ascomycota	Eurotiomycetes	Chaetothyriales				Five hundred eight	Ascomycota;Eurotiomycetes;Chaetothyriales
ASV_413	LR993730			Ascomycota	Geoglossomycetes					Three hundred thirty eight	Ascomycota;Geoglossomycetes
ASV_414	LR993731
ASV_415	LR993732	SH1746185.08FU	1.0	Ascomycota	Dothideomycetes	Pleosporales	Cucurbitariaceae			Four hundred forty	Ascomycota;Dothideomycetes;Pleosporales;Cucurbitariaceae	Cucurbitariaceae	9	Pathotroph-Saprotroph	Plant Pathogen-Wood Saprotroph	Microfungus	NULL	Probable	Necrotrophic or saprobic on woody plants (Cannon & Kirk 2007)	Cannon PF, Kirk PM. 2007. Fungal Families of the World. CAB International, Cambridge; Tedersoo L, et al. 2014. Science 346:1256688 (doi:10.1126/science.1256688)
ASV_416	LR993733	SH1696295.08FU	0.5	Ascomycota	Eurotiomycetes	Eurotiales	Aspergillaceae	Aspergillus		Four hundred eighty	Ascomycota;Eurotiomycetes;Eurotiales;Aspergillaceae;Aspergillus	Aspergillus	13	Pathotroph-Saprotroph-Symbiotroph	Animal Pathogen-Endophyte-Plant Saprotroph-Soil Saprotroph-Undefined Saprotroph-Wood Saprotroph	Microfungus	NULL	Probable	NULL	Seehann G, et al. 1975. List of Fungi in Soft-Rot Tissue Tests. Institute fur Holzbiologie und Holzschutz, Bundesforschungsanstalt fur Forst - und Holzwirtshaft, Hamburg - Lohbrugge, Germany; Tedersoo L, et al. 2014. Science 346:1256688; Irinyi L, et al. 2015. Medical Mycology 53:313-337; Massimo NC, et al. 2015. Microbial Ecology 70:61-76; http://www.apsnet.org/publications/commonnames/Pages/def…
ASV_417	LR993734	SH2770348.08FU	2.0	Ascomycota	Dothideomycetes	Capnodiales	Mycosphaerellaceae			Four hundred seventeen	Ascomycota;Dothideomycetes;Capnodiales;Mycosphaerellaceae	Mycosphaerellaceae	9	Pathotroph-Saprotroph	Plant Pathogen-Undefined Saprotroph	Microfungus	NULL	Probable	Biotrophic, necrotrophic or saprobic on various plant tissues (Cannon & Kirk 2007)	Cannon PF, Kirk PM. 2007. Fungal Families of the World. CAB International, Cambridge
ASV_418	LR993735	SH1844018.08FU	3.0	Ascomycota	Dothideomycetes	Venturiales	Sympoventuriaceae	Veronaeopsis	Veronaeopsis simplex	Four hundred fifty seven	Ascomycota;Dothideomycetes;Venturiales;Sympoventuriaceae;Veronaeopsis;Veronaeopsis simplex	Veronaeopsis_simplex	20	Symbiotroph	Epiphyte	NULL	NULL	Probable	Epiphyte detection method-culture (Khastini R, et al. 2012)	Khastini R, et al. 2012. Journal of Microbiology 50:618-624
ASV_419	LR993736	SH1703738.08FU	0.5	Basidiomycota	Agaricomycetes	Boletales	Sclerodermataceae	Scleroderma		Three hundred fifty	Basidiomycota;Agaricomycetes;Boletales;Sclerodermataceae;Scleroderma	Scleroderma	13	Symbiotroph	Ectomycorrhizal	Gasteroid	NULL	Highly Probable	Common name - puffball	Rinaldi AC, et al. 2008. Fungal Diversity 33:1-45; Tedersoo L, et al. 2010. Mycorrhiza 20:217-263; http://mycorrhizas.info/ecmf.html
ASV_420	LR993737									Four hundred eighty one
ASV_421	LR993738
ASV_422	LR993739	SH2772949.08FU	1.5	Ascomycota	Eurotiomycetes	Chaetothyriales				Two hundred twenty nine	Ascomycota;Eurotiomycetes;Chaetothyriales
ASV_423	LR993740	SH1794786.08FU	1.0	Basidiomycota	Agaricomycetes	Russulales	Russulaceae	Russula		Five hundred twenty one	Basidiomycota;Agaricomycetes;Russulales;Russulaceae;Russula	Russula	13	Symbiotroph	Ectomycorrhizal	Agaricoid	NULL	Highly Probable	NULL	Rinaldi AC, et al. 2008. Fungal Diversity 33:1-45; Tedersoo L, et al. 2010. Mycorrhiza 20:217-263; http://mycorrhizas.info/ecmf.html
ASV_424	LR993741	SH1738249.08FU	2.0	Ascomycota	Dothideomycetes	Pleosporales	Cucurbitariaceae	Pyrenochaeta		Two hundred ninety one	Ascomycota;Dothideomycetes;Pleosporales;Cucurbitariaceae;Pyrenochaeta	Pyrenochaeta	13	Saprotroph	Undefined Saprotroph-Wood Saprotroph	NULL	Soft Rot	Highly Probable	NULL	Seehann G, et al. 1975. List of Fungi in Soft-Rot Tissue Tests. Institute fur Holzbiologie und Holzschutz, Bundesforschungsanstalt fur Forst - und Holzwirtshaft, Hamburg - Lohbrugge, Germany; Costa IPMW, et al. 2012. Mycotaxon 119:26; Tedersoo L, et al. 2014. Science 346:1256688
ASV_425	LR993742	SH1737358.08FU	1.0	Basidiomycota	Agaricomycetes	Russulales	Russulaceae	Russula		One hundred fifty nine	Basidiomycota;Agaricomycetes;Russulales;Russulaceae;Russula	Russula	13	Symbiotroph	Ectomycorrhizal	Agaricoid	NULL	Highly Probable	NULL	Rinaldi AC, et al. 2008. Fungal Diversity 33:1-45; Tedersoo L, et al. 2010. Mycorrhiza 20:217-263; http://mycorrhizas.info/ecmf.html
ASV_426	LR993743
ASV_427	LR993744									Four hundred eighty one
ASV_428	LR993745	SH1698251.08FU	1.5	Ascomycota	Eurotiomycetes	Eurotiales	Aspergillaceae	Penicillium	Penicillium decumbens	Four hundred forty six	Ascomycota;Eurotiomycetes;Eurotiales;Aspergillaceae;Penicillium;Penicillium decumbens	Penicillium_decumbens	20	Pathotroph	Animal Pathogen	NULL	NULL	Probable	Likely opportunistic human pathogen (Irinyi et al. 2015)	Irinyi L, et al. 2015. Medical Mycology 53:313-337
ASV_429	LR993746			Ascomycota	Eurotiomycetes	Chaetothyriales				One hundred ninety six	Ascomycota;Eurotiomycetes;Chaetothyriales
ASV_430	LR993747			Basidiomycota	Agaricomycetes	Agaricales	Agaricaceae			Two hundred fifty seven	Basidiomycota;Agaricomycetes;Agaricales;Agaricaceae	Agaricaceae	9	Saprotroph	Undefined Saprotroph	Agaricoid-Gasteroid-Secotioid	NULL	Probable	Primarily saprobes in grassland and woodland situations (Cannon & Kirk 2007)	Cannon PF, Kirk PM. 2007. Fungal Families of the World. CAB International, Cambridge
ASV_431	LR993748	SH3374350.08FU	2.0
ASV_432	LR993749									Three hundred sixty five
ASV_433	LR993750			Ascomycota	Eurotiomycetes	Chaetothyriales	Herpotrichiellaceae			Four hundred five	Ascomycota;Eurotiomycetes;Chaetothyriales;Herpotrichiellaceae	Herpotrichiellaceae	9	Pathotroph-Saprotroph	Animal Pathogen-Fungal Parasite-Undefined Saprotroph	Facultative Yeast-Microfungus	NULL	Probable	Mostly saprobic on plants or other fungi, isolated from soil etc., and from medical sources (Cannon & Kirk 2007)	Cannon PF, Kirk PM. 2007. Fungal Families of the World. CAB International, Cambridge
ASV_434	LR993751			Basidiomycota	Agaricomycetes	Agaricales	Entolomataceae	Rhodophana	Rhodophana squamulosa	Seventy four	Basidiomycota;Agaricomycetes;Agaricales;Entolomataceae;Rhodophana;Rhodophana squamulosa	Entolomataceae	9	Pathotroph-Saprotroph-Symbiotroph	Ectomycorrhizal-Fungal Parasite-Soil Saprotroph-Undefined Saprotroph	Agaricoid	NULL	Possible	Saprobic or ectomycorrhizal, in both broadleaved and coniferous forests; a few species associated with other substrata such as dung and mosses (Cannon & Kirk 2007)	Cannon PF, Kirk PM. 2007. Fungal Families of the World. CAB International, Cambridge; List compiled by John Plischke III (http://home.comcast.net/~grifola/fungionfungi.pdf)
ASV_435	LR993752	SH1795019.08FU	2.5	Basidiomycota	Agaricomycetes	Russulales	Russulaceae	Lactarius	Lactarius subbaliophaeus	Two hundred ninety three	Basidiomycota;Agaricomycetes;Russulales;Russulaceae;Lactarius;Lactarius subbaliophaeus	Lactarius	13	Symbiotroph	Ectomycorrhizal	Agaricoid	NULL	Highly Probable	Common name - milk-cap	Rinaldi AC, et al. 2008. Fungal Diversity 33:1-45; Tedersoo L, et al. 2010. Mycorrhiza 20:217-263; http://mycorrhizas.info/ecmf.html
ASV_436	LR993753			Ascomycota	Eurotiomycetes	Eurotiales	Aspergillaceae	Aspergillus	Aspergillus homomorphus	Four hundred sixty seven	Ascomycota;Eurotiomycetes;Eurotiales;Aspergillaceae;Aspergillus;Aspergillus homomorphus	Aspergillus	13	Pathotroph-Saprotroph-Symbiotroph	Animal Pathogen-Endophyte-Plant Saprotroph-Soil Saprotroph-Undefined Saprotroph-Wood Saprotroph	Microfungus	NULL	Probable	NULL	Seehann G, et al. 1975. List of Fungi in Soft-Rot Tissue Tests. Institute fur Holzbiologie und Holzschutz, Bundesforschungsanstalt fur Forst - und Holzwirtshaft, Hamburg - Lohbrugge, Germany; Tedersoo L, et al. 2014. Science 346:1256688; Irinyi L, et al. 2015. Medical Mycology 53:313-337; Massimo NC, et al. 2015. Microbial Ecology 70:61-76; http://www.apsnet.org/publications/commonnames/Pages/def…
ASV_437	LR993754			Ascomycota	Eurotiomycetes	Chaetothyriales	Herpotrichiellaceae	Cladophialophora		Four hundred forty four	Ascomycota;Eurotiomycetes;Chaetothyriales;Herpotrichiellaceae;Cladophialophora	Cladophialophora	13	Saprotroph	Undefined Saprotroph	Facultative Yeast	NULL	Probable	NULL	James TY, et al. 2006. Nature 443:818-822
ASV_438	LR993755	SH1687071.08FU	0.5	Ascomycota	Dothideomycetes					Five hundred fourteen	Ascomycota;Dothideomycetes
ASV_439	LR993756	SH1732746.08FU	0.5	Ascomycota	Dothideomycetes	Pleosporales				Ninety nine	Ascomycota;Dothideomycetes;Pleosporales
ASV_440	LR993757
ASV_441	LR993758	SH1692596.08FU	0.5	Ascomycota	Eurotiomycetes	Chaetothyriales	Herpotrichiellaceae			Four hundred forty five	Ascomycota;Eurotiomycetes;Chaetothyriales;Herpotrichiellaceae	Herpotrichiellaceae	9	Pathotroph-Saprotroph	Animal Pathogen-Fungal Parasite-Undefined Saprotroph	Facultative Yeast-Microfungus	NULL	Probable	Mostly saprobic on plants or other fungi, isolated from soil etc., and from medical sources (Cannon & Kirk 2007)	Seehann G, et al. 1975. List of Fungi in Soft-Rot Tissue Tests. Institute fur Holzbiologie und Holzschutz, Bundesforschungsanstalt fur Forst - und Holzwirtshaft, Hamburg - Lohbrugge, Germany; Tedersoo L, et al. 2014. Science 346:1256688; Irinyi L, et al. 2015. Medical Mycology 53:313-337; Massimo NC, et al. 2015. Microbial Ecology 70:61-76; http://www.apsnet.org/publications/commonnames/Pages/def…
ASV_442	LR993759			Ascomycota	Dothideomycetes	Pleosporales				Five hundred thirteen	Ascomycota;Dothideomycetes;Pleosporales
ASV_443	LR993760									Two hundred forty four
ASV_444	LR993761	SH1725144.08FU	1.0	Ascomycota	Eurotiomycetes	Chaetothyriales				Five hundred seven	Ascomycota;Eurotiomycetes;Chaetothyriales
ASV_445	LR993762	SH1694008.08FU	<0.5	Ascomycota	Eurotiomycetes	Eurotiales	Aspergillaceae	Aspergillus	Aspergillus brasiliensis	Four hundred sixty nine	Ascomycota;Eurotiomycetes;Eurotiales;Aspergillaceae;Aspergillus;Aspergillus brasiliensis	Aspergillus_brasiliensis	20	Pathotroph	Animal Pathogen	Microfungus	NULL	Probable	Likely opportunistic human pathogen (Irinyi et al. 2015)	Irinyi L, et al. 2015. Medical Mycology 53:313-337
ASV_446	LR993763	SH2770052.08FU	1.5	Ascomycota	Eurotiomycetes	Chaetothyriales	Chaetothyiaceae			One hundred eighty eight	Ascomycota;Eurotiomycetes;Chaetothyriales;Chaetothyiaceae
ASV_447	LR993764			Ascomycota	Eurotiomycetes	Chaetothyriales				Four hundred five	Ascomycota;Eurotiomycetes;Chaetothyriales
ASV_448	LR993765	SH1663812.08FU	1.0	Ascomycota	Dothideomycetes					Four hundred thirty nine	Ascomycota;Dothideomycetes
ASV_449	LR993766			Ascomycota	Dothideomycetes	Pleosporales	Pleosporales	Neooccultibambusa		One hundred eighty six	Ascomycota;Dothideomycetes;Pleosporales;Pleosporales;Neooccultibambusa
ASV_450	LR993767	SH1722007.08FU	2.0	Basidiomycota	Agaricomycetes	Cantharellales	Tulasnellaceae				Basidiomycota;Agaricomycetes;Cantharellales;Tulasnellaceae	Tulasnellaceae	9	Saprotroph-Symbiotroph	Ectomycorrhizal-Undefined Saprotroph	Corticioid	NULL	Probable	Typically found on decaying wood and other rotting vegetation, presumably saprobic in nutrition. Many anamorphic taxa have mycorrhizal associations with orchids. The linkages between teleomorph and anamorph need further study; some Epulorhiza species have associations with the Sebacinaceae rather than Tulasnellaceae (Cannon & Kirk 2007)	Cannon PF, Kirk PM. 2007. Fungal Families of the World. CAB International, Cambridge
ASV_451	LR993768	SH2771351.08FU	0.5	Mortierellomycota	Mortierellomycetes	Mortierellales	Mortierellaceae	Mortierella		Three hundred twenty seven	Mortierellomycota;Mortierellomycetes;Mortierellales;Mortierellaceae;Mortierella	Mortierella	13	Saprotroph-Symbiotroph	Endophyte-Litter Saprotroph-Soil Saprotroph-Undefined Saprotroph	Microfungus	NULL	Probable	Saprobic in soil and thus frequenctly isolated from soil and material contaminated with soil such as hay or rotten silage and spoil tips (Cannon & Kirk 2007)	Cannon PF, Kirk PM. 2007. Fungal Families of the World. CAB International, Cambridge; Tedersoo L, et al. 2014. Science 346:1256688; Purahong W, et al. 2016. Molecular Ecology 25:4059-407
ASV_452	LR993769	SH1731319.08FU	1.0	Basidiomycota	Agaricomycetes	Sebacinales	Sebacinaceae	Sebacina		Two hundred eighty seven	Basidiomycota;Agaricomycetes;Sebacinales;Sebacinaceae;Sebacina	Sebacina	13	Symbiotroph	Ectomycorrhizal-Orchid Mycorrhizal-Root Associated Biotroph	NULL	NULL	Possible	NULL	Rinaldi AC, et al. 2008. Fungal Diversity 33:1-45; Tedersoo L, et al. 2010. Mycorrhiza 20:217-263 (pro parte); http://mycorrhizas.info/ecmf.html; Weiss et al. doi: 10.1111/nph.13977 (many guilds)
ASV_453	LR993770	SH1737342.08FU	0.5	Basidiomycota	Agaricomycetes	Russulales	Russulaceae	Russula		One hundred fifty six	Basidiomycota;Agaricomycetes;Russulales;Russulaceae;Russula	Russula	13	Symbiotroph	Ectomycorrhizal	Agaricoid	NULL	Highly Probable	NULL	Rinaldi AC, et al. 2008. Fungal Diversity 33:1-45; Tedersoo L, et al. 2010. Mycorrhiza 20:217-263; http://mycorrhizas.info/ecmf.html
ASV_454	LR993771	SH1794858.08FU	1.0	Basidiomycota	Agaricomycetes	Thelephorales	Thelephoraceae			Four hundred ninety nine	Basidiomycota;Agaricomycetes;Thelephorales;Thelephoraceae	Thelephoraceae	9	Saprotroph-Symbiotroph	Ectomycorrhizal-Undefined Saprotroph	Clavarioid	NULL	Probable	On the ground, on soil, a few on wood. At least some speices ectomycorrhizal (Cannon & Kirk 2007)	Cannon PF, Kirk PM. 2007. Fungal Families of the World. CAB International, Cambridge
ASV_455	LR993772	SH1735512.08FU	0.5	Basidiomycota	Tremellomycetes	Tremellales	Trimorphomycetaceae	Saitozyma	Saitozyma podzolica	Three hundred forty five	Basidiomycota;Tremellomycetes;Tremellales;Trimorphomycetaceae;Saitozyma;Saitozyma podzolica	Tremellales	7	Pathotroph-Saprotroph-Symbiotroph	Fungal Parasite-Undefined Saprotroph	Tremelloid-Yeast	NULL	Possible	The order contains both teleomorphic and anamorphic species, most of the latter being yeasts	Sterkenburg E, et al. 2015. New Phytologist 207:1145-1158
ASV_456	LR993773									Three hundred twenty nine
ASV_457	LR993774			Ascomycota	Dothideomycetes					Four hundred seventy six	Ascomycota;Dothideomycetes
ASV_458	LR993775	SH1683349.08FU	<0.5	Mucoromycota	Umbelopsidomycetes	Umbelopsidales	Umbelopsidaceae	Umbelopsis	Umbelopsis dimorpha	Nine	Mucoromycota;Umbelopsidomycetes;Umbelopsidales;Umbelopsidaceae;Umbelopsis;Umbelopsis dimorpha	Umbelopsis	13	Saprotroph	Undefined Saprotroph	NULL	NULL	Probable	NULL	Tedersoo L, et al. 2014. Science 346:1256688 (doi:10.1126/science.1256688)
ASV_459	LR993776			Ascomycota	Dothideomycetes	Venturiales	Sympoventuriaceae	Ochroconis		One hundred four	Ascomycota;Dothideomycetes;Venturiales;Sympoventuriaceae;Ochroconis	Ochroconis	13	Saprotroph	Undefined Saprotroph	NULL	NULL	Probable	NULL	Tedersoo L, et al. 2014. Science 346:1256688
ASV_460	LR993777	SH1676239.08FU	1.0	Ascomycota	Eurotiomycetes	Eurotiales	Trichomaceae	Talaromyces	Talaromyces sayulitensis	Three hundred seventy four	Ascomycota;Eurotiomycetes;Eurotiales;Trichomaceae;Talaromyces;Talaromyces sayulitensis	Talaromyces	13	Saprotroph	Undefined Saprotroph	NULL	NULL	Probable	NULL	Tedersoo L, et al. 2014. Science 346:1256688
ASV_461	LR993778			Basidiomycota	Agaricomycetes					Fourteen	Basidiomycota;Agaricomycetes
ASV_462	LR993779	SH1733871.08FU	<0.5	Basidiomycota	Agaricomycetes	Russulales	Russulaceae	Russula	Russula congoana	Three hundred forty one	Basidiomycota;Agaricomycetes;Russulales;Russulaceae;Russula;Russula congoana	Russula	13	Symbiotroph	Ectomycorrhizal	Agaricoid	NULL	Highly Probable	NULL	Rinaldi AC, et al. 2008. Fungal Diversity 33:1-45; Tedersoo L, et al. 2010. Mycorrhiza 20:217-263; http://mycorrhizas.info/ecmf.html
ASV_463	LR993780	SH1737242.08FU	0.5	Basidiomycota	Agaricomycetes	Agaricales	Inocybaceae	Inocybe		Three hundred fifty two	Basidiomycota;Agaricomycetes;Agaricales;Inocybaceae;Inocybe	Inocybe	13	Symbiotroph	Ectomycorrhizal	Agaricoid	NULL	Highly Probable	Sensu stricto (Matheny 2009).	Rinaldi AC, et al. 2008. Fungal Diversity 33:1-45; Matheny PB. 2009. McIlvainea 18:11-21; Tedersoo L, et al. 2010. Mycorrhiza 20:217-263; http://mycorrhizas.info/ecmf.html
ASV_464	LR993781			Ascomycota	Dothideomycetes	Pleosporales	Tetraplosphaeriaceae			Four hundred seventy two	Ascomycota;Dothideomycetes;Pleosporales;Tetraplosphaeriaceae
ASV_465	LR993782	SH1794872.08FU	<0.5	Basidiomycota	Agaricomycetes	Thelephorales	Thelephoraceae			Four hundred nine	Basidiomycota;Agaricomycetes;Thelephorales;Thelephoraceae	Thelephoraceae	9	Saprotroph-Symbiotroph	Ectomycorrhizal-Undefined Saprotroph	Clavarioid	NULL	Probable	On the ground, on soil, a few on wood. At least some speices ectomycorrhizal (Cannon & Kirk 2007)	Cannon PF, Kirk PM. 2007. Fungal Families of the World. CAB International, Cambridge
ASV_466	LR993783	SH3389666.08FU	0.5
ASV_467	LR993784	SH1676239.08FU	0.5	Ascomycota	Eurotiomycetes	Eurotiales	Trichomaceae	Talaromyces	Talaromyces thailandensis	Three hundred seventy four	Ascomycota;Eurotiomycetes;Eurotiales;Trichomaceae;Talaromyces;Talaromyces thailandensis	Talaromyces	13	Saprotroph	Undefined Saprotroph	NULL	NULL	Probable	NULL	Tedersoo L, et al. 2014. Science 346:1256688
ASV_468	LR993785			Mucoromycota	Umbelopsidomycetes	Umbelopsidales	Umbelopsidaceae	Umbelopsis	Umbelopsis dimorpha	Nine	Mucoromycota;Umbelopsidomycetes;Umbelopsidales;Umbelopsidaceae;Umbelopsis;Umbelopsis dimorpha	Umbelopsis	13	Saprotroph	Undefined Saprotroph	NULL	NULL	Probable	NULL	Tedersoo L, et al. 2014. Science 346:1256688 (doi:10.1126/science.1256688)
ASV_469	LR993786			Ascomycota	Archaeorhizomycetes					Two hundred twenty four	Ascomycota;Archaeorhizomycetes
ASV_470	LR993787			Ascomycota	Lecanoromycetes	Peltigerales	Pannariaceae	Pectenia		Four hundred thirty three	Ascomycota;Lecanoromycetes;Peltigerales;Pannariaceae;Pectenia	Pannariaceae	9	Symbiotroph	Lichenized	Thallus	NULL	Highly Probable	Lichenized with cyanobacteria, on tree bark, rocks, etc., often among mosses (Cannon & Kirk 2007)	Cannon PF, Kirk PM. 2007. Fungal Families of the World. CAB International, Cambridge
ASV_471	LR993788	SH1663737.08FU	2.0	Basidiomycota	Agaricomycetes	Russulales	Russulaceae	Lactarius		One hundred sixty one	Basidiomycota;Agaricomycetes;Russulales;Russulaceae;Lactarius	Lactarius	13	Symbiotroph	Ectomycorrhizal	Agaricoid	NULL	Highly Probable	Common name - milk-cap	Rinaldi AC, et al. 2008. Fungal Diversity 33:1-45; Tedersoo L, et al. 2010. Mycorrhiza 20:217-263; http://mycorrhizas.info/ecmf.html
ASV_472	LR993789									Three hundred ninety three
ASV_473	LR993790			Ascomycota	Geoglossomycetes					Three hundred thirty eight	Ascomycota;Geoglossomycetes
ASV_474	LR993791	SH2770753.08FU	1.5
ASV_475	LR993792	SH1680112.08FU	0.5	Basidiomycota	Agaricomycetes	Agaricales	Inocybaceae	Inocybe		Four hundred ninety one	Basidiomycota;Agaricomycetes;Agaricales;Inocybaceae;Inocybe	Inocybe	13	Symbiotroph	Ectomycorrhizal	Agaricoid	NULL	Highly Probable	Sensu stricto (Matheny 2009).	Rinaldi AC, et al. 2008. Fungal Diversity 33:1-45; Matheny PB. 2009. McIlvainea 18:11-21; Tedersoo L, et al. 2010. Mycorrhiza 20:217-263; http://mycorrhizas.info/ecmf.html
ASV_476	LR993793
ASV_477	LR993794	SH1686880.08FU	1.0	Ascomycota	Dothideomycetes	Pleosporales	Phaeosphaeriaceae			Two hundred eighty nine	Ascomycota;Dothideomycetes;Pleosporales;Phaeosphaeriaceae	Phaeosphaeriaceae	9	Pathotroph-Saprotroph	Fungal Parasite-Plant Pathogen-Plant Saprotroph	Microfungus	NULL	Probable	Necrotrophic or saprobic on a wide range of plants, especially monocotyledons; a few species parasitic on other fungi (Cannon & Kirk 2007)	Cannon PF, Kirk PM. 2007. Fungal Families of the World. CAB International, Cambridge
ASV_478	LR993795			Ascomycota	Eurotiomycetes					Two hundred seventy four	Ascomycota;Eurotiomycetes
ASV_479	LR993796	SH1660328.08FU	1.5	Basidiomycota	Agaricomycetes	Thelephorales	Thelephoraceae			Three hundred fifty six	Basidiomycota;Agaricomycetes;Thelephorales;Thelephoraceae	Thelephoraceae	9	Saprotroph-Symbiotroph	Ectomycorrhizal-Undefined Saprotroph	Clavarioid	NULL	Probable	On the ground, on soil, a few on wood. At least some speices ectomycorrhizal (Cannon & Kirk 2007)	Cannon PF, Kirk PM. 2007. Fungal Families of the World. CAB International, Cambridge
ASV_480	LR993797	SH2787276.08FU	0.5	Ascomycota	Lecanoromycetes	Lecanorales				Twenty four	Ascomycota;Lecanoromycetes;Lecanorales	Lecanorales	7	Pathotroph-Symbiotroph	Lichen Parasite-Lichenized	Microfungus-Thallus	NULL	Probable	Lichenized with green algae, occasionally lichenicolous, on rocks, mosses and wood (Cannon & Kirk 2007); ...an order of mostly lichen-forming fungi (Kirk et al. 2008)	Cannon PF, Kirk PM. 2007. Fungal Families of the World. CAB International, Cambridge; Kirk PM et al. 2008. Dictionary of the Fungi. Tenth Edition. CAB International, Wallingford; Esslinger TL. 2014. North Dakota State University (http://www.ndsu.edu/pubweb/~esslinge/chcklst/chcklst7.htm)
ASV_481	LR993798	SH1680112.08FU	0.5	Basidiomycota	Agaricomycetes	Agaricales	Inocybaceae	Inocybe		Four hundred ninety one	Basidiomycota;Agaricomycetes;Agaricales;Inocybaceae;Inocybe	Inocybe	13	Symbiotroph	Ectomycorrhizal	Agaricoid	NULL	Highly Probable	Sensu stricto (Matheny 2009).	Rinaldi AC, et al. 2008. Fungal Diversity 33:1-45; Matheny PB. 2009. McIlvainea 18:11-21; Tedersoo L, et al. 2010. Mycorrhiza 20:217-263; http://mycorrhizas.info/ecmf.html
ASV_482	LR993799	SH2770346.08FU	3.0	Basidiomycota	Agaricomycetes	Agaricales	Marasmiaceae	Marasmius		One hundred forty five	Basidiomycota;Agaricomycetes;Agaricales;Marasmiaceae;Marasmius	Marasmius	13	Pathotroph-Saprotroph-Symbiotroph	Endophyte-Plant Pathogen-Undefined Saprotroph	Agaricoid	NULL	Probable	Often one of the most prominent fungal components of tropical forests, playing a major role in nutrient cycling (Cannon & Kirk 2007)	Cannon PF, Kirk PM. 2007. Fungal Families of the World. CAB International, Cambridge; Tedersoo L, et al. 2014. Science 346:1256688; David AS, et al. 2016. Microbial Ecology 71:912-926
ASV_483	LR993800	SH1668342.08FU	1.5
ASV_484	LR993801	SH1699156.08FU	<0.5	Ascomycota	Eurotiomycetes	Eurotiales	Aspergillaceae	Aspergillus		Three hundred	Ascomycota;Eurotiomycetes;Eurotiales;Aspergillaceae;Aspergillus	Aspergillus	13	Pathotroph-Saprotroph-Symbiotroph	Animal Pathogen-Endophyte-Plant Saprotroph-Soil Saprotroph-Undefined Saprotroph-Wood Saprotroph	Microfungus	NULL	Probable	NULL	Seehann G, et al. 1975. List of Fungi in Soft-Rot Tissue Tests. Institute fur Holzbiologie und Holzschutz, Bundesforschungsanstalt fur Forst - und Holzwirtshaft, Hamburg - Lohbrugge, Germany; Tedersoo L, et al. 2014. Science 346:1256688; Irinyi L, et al. 2015. Medical Mycology 53:313-337; Massimo NC, et al. 2015. Microbial Ecology 70:61-76; http://www.apsnet.org/publications/commonnames/Pages/def…
ASV_485	LR993802	SH2770875.08FU	2.5	Ascomycota	Pezizomycetes					One hundred seventy four	Ascomycota;Pezizomycetes
ASV_486	LR993803			Basidiomycota	Tremellomycetes					Six	Basidiomycota;Tremellomycetes
ASV_487	LR993804			Ascomycota						Two hundred fifty five	Ascomycota
ASV_488	LR993805
ASV_489	LR993806			Ascomycota	Eurotiomycetes					Four hundred eight	Ascomycota;Eurotiomycetes
ASV_490	LR993807	SH1702657.08FU	0.5	Basidiomycota	Agaricomycetes	Russulales	Russulaceae	Russula		Three hundred twenty five	Basidiomycota;Agaricomycetes;Russulales;Russulaceae;Russula	Russula	13	Symbiotroph	Ectomycorrhizal	Agaricoid	NULL	Highly Probable	NULL	Rinaldi AC, et al. 2008. Fungal Diversity 33:1-45; Tedersoo L, et al. 2010. Mycorrhiza 20:217-263; http://mycorrhizas.info/ecmf.html
ASV_491	LR993808			Ascomycota	Dothideomycetes	Venturiales	Venturiaceae	Venturia		Three hundred eighty five	Ascomycota;Dothideomycetes;Venturiales;Venturiaceae;Venturia	Venturia	13	Pathotroph	Plant Pathogen	NULL	NULL	Probable	NULL	Tedersoo L, et al. 2014. Science 346:1256688 (doi:10.1126/science.1256688)
ASV_492	LR993809			Ascomycota	Eurotiomycetes	Chaetothyriales				Two hundred thirty	Ascomycota;Eurotiomycetes;Chaetothyriales
ASV_493	LR993810	SH1680112.08FU	0.5	Basidiomycota	Agaricomycetes	Agaricales	Inocybaceae	Inocybe		Four hundred ninety one	Basidiomycota;Agaricomycetes;Agaricales;Inocybaceae;Inocybe	Inocybe	13	Symbiotroph	Ectomycorrhizal	Agaricoid	NULL	Highly Probable	Sensu stricto (Matheny 2009).	Rinaldi AC, et al. 2008. Fungal Diversity 33:1-45; Matheny PB. 2009. McIlvainea 18:11-21; Tedersoo L, et al. 2010. Mycorrhiza 20:217-263; http://mycorrhizas.info/ecmf.html
ASV_494	LR993811									Three hundred seventeen
ASV_495	LR993812			Ascomycota	Pezizomycetes					Forty seven	Ascomycota;Pezizomycetes
ASV_496	LR993813	SH2772932.08FU	1.5
ASV_497	LR993814
ASV_498	LR993815			Basidiomycota	Agaricomycetes	Agaricales	Inocybaceae	Inocybe		Two hundred sixty five	Basidiomycota;Agaricomycetes;Agaricales;Inocybaceae;Inocybe	Inocybe	13	Symbiotroph	Ectomycorrhizal	Agaricoid	NULL	Highly Probable	Sensu stricto (Matheny 2009).	Rinaldi AC, et al. 2008. Fungal Diversity 33:1-45; Matheny PB. 2009. McIlvainea 18:11-21; Tedersoo L, et al. 2010. Mycorrhiza 20:217-263; http://mycorrhizas.info/ecmf.html
ASV_499	LR993816	SH1686837.08FU	1.5	Ascomycota	Dothideomycetes	Pleosporales	Phaeosphaeriaceae			Two hundred eighty nine	Ascomycota;Dothideomycetes;Pleosporales;Phaeosphaeriaceae	Phaeosphaeriaceae	9	Pathotroph-Saprotroph	Fungal Parasite-Plant Pathogen-Plant Saprotroph	Microfungus	NULL	Probable	Necrotrophic or saprobic on a wide range of plants, especially monocotyledons; a few species parasitic on other fungi (Cannon & Kirk 2007)	Cannon PF, Kirk PM. 2007. Fungal Families of the World. CAB International, Cambridge
ASV_500	LR993817			Basidiomycota	Agaricomycetes	Boletales	Sclerodermataceae	Scleroderma		Three hundred forty nine	Basidiomycota;Agaricomycetes;Boletales;Sclerodermataceae;Scleroderma	Scleroderma	13	Symbiotroph	Ectomycorrhizal	Gasteroid	NULL	Highly Probable	Common name - puffball	Rinaldi AC, et al. 2008. Fungal Diversity 33:1-45; Tedersoo L, et al. 2010. Mycorrhiza 20:217-263; http://mycorrhizas.info/ecmf.html
ASV_501	LR993818	SH1676387.08FU	0.5	Ascomycota	Eurotiomycetes	Eurotiales	Trichomaceae	Talaromyces	Talaromyces albobiverticillius	Three hundred seventy eight	Ascomycota;Eurotiomycetes;Eurotiales;Trichomaceae;Talaromyces;Talaromyces albobiverticillius	Talaromyces	13	Saprotroph	Undefined Saprotroph	NULL	NULL	Probable	NULL	Tedersoo L, et al. 2014. Science 346:1256688
ASV_502	LR993819			Ascomycota	Geoglossomycetes					Three hundred thirty eight	Ascomycota;Geoglossomycetes
ASV_503	LR993820	SH2758524.08FU	<0.5	Ascomycota	Dothideomycetes					One hundred thirty five	Ascomycota;Dothideomycetes
ASV_504	LR993821
ASV_505	LR993822	SH1796504.08FU	1.0	Ascomycota	Dothideomycetes	Pleosporales				Three hundred forty three	Ascomycota;Dothideomycetes;Pleosporales
ASV_506	LR993823			Basidiomycota	Agaricomycetes	Agaricales				Forty one	Basidiomycota;Agaricomycetes;Agaricales	Agaricales	7	Pathotroph-Saprotroph-Symbiotroph	Bryophyte Parasite-Dung Saprotroph-Ectomycorrhizal-Fungal Parasite-Leaf Saprotroph-Plant Parasite-Undefined Saprotroph-Wood Saprotroph	Agaricoid-Gasteroid-Microfungus-Secotioid-Yeast	NULL	Possible	Mushrooms and toadstools, Gill fungi, Agarics... lignicolous, sometimes muscicolous or fungicolous, saprobic, mycorrhizal, rarely parasitic on plants or fungi (Kirk et al. 2008)
ASV_507	LR993824	SH1695138.08FU	0.5	Ascomycota	Eurotiomycetes	Eurotiales	Aspergillaceae	Penicillium		Four hundred sixty six	Ascomycota;Eurotiomycetes;Eurotiales;Aspergillaceae;Penicillium	Penicillium	13	Saprotroph	Dung Saprotroph-Undefined Saprotroph-Wood Saprotroph	NULL	Mold, Soft Rot	Highly Probable	NULL	Duncan CG, Eslyn WE. 1966. Mycologia 58:642-664; Seehann G, et al. 1975. List of Fungi in Soft-Rot Tissue Tests. Institute fur Holzbiologie und Holzschutz, Bundesforschungsanstalt fur Forst - und Holzwirtshaft, Hamburg - Lohbrugge, Germany; Costa IPMW, et al. 2012. Mycotaxon 119:26; Bills GF, et al. 2013. Current Opinion in microbiology, 16:549-565; Tedersoo L, et al. 2014. Science 346:1256688; h…
ASV_508	LR993825
ASV_509	LR993826	SH1674123.08FU	2.0	Basidiomycota	Agaricomycetes	Boletales	Sclerodermataceae	Scleroderma		One hundred five	Basidiomycota;Agaricomycetes;Boletales;Sclerodermataceae;Scleroderma	Scleroderma	13	Symbiotroph	Ectomycorrhizal	Gasteroid	NULL	Highly Probable	Common name - puffball	Rinaldi AC, et al. 2008. Fungal Diversity 33:1-45; Tedersoo L, et al. 2010. Mycorrhiza 20:217-263; http://mycorrhizas.info/ecmf.html
ASV_510	LR993827	SH1679953.08FU	0.5	Basidiomycota	Agaricomycetes	Agaricales	Inocybaceae			Four hundred four	Basidiomycota;Agaricomycetes;Agaricales;Inocybaceae	Inocybaceae	9	Symbiotroph	Ectomycorrhizal	Agaricoid	NULL	Probable	Sensu stricto with the exclusion of Crepidotaceae, Tubariaceae, and Chromocyphellaceae; Pharmacology: muscarine, psilocybin, aeruginascen, unclarified alkaloids, or none	Matheny PB. 2009. McIlvainea 18:11-21
ASV_511	LR993828			Ascomycota						Three hundred forty	Ascomycota
ASV_512	LR993829	SH1664945.08FU	1.0	Ascomycota	Dothideomycetes					Twenty eight	Ascomycota;Dothideomycetes
ASV_513	LR993830			Ascomycota	Eurotiomycetes	Chaetothyriales	Herpotrichiellaceae	Cladophialophora		Two hundred forty three	Ascomycota;Eurotiomycetes;Chaetothyriales;Herpotrichiellaceae;Cladophialophora	Cladophialophora	13	Saprotroph	Undefined Saprotroph	Facultative Yeast	NULL	Probable	NULL	James TY, et al. 2006. Nature 443:818-822
ASV_514	LR993831			Ascomycota	Eurotiomycetes	Chaetothyriales	Herpotrichiellaceae			Four hundred six	Ascomycota;Eurotiomycetes;Chaetothyriales;Herpotrichiellaceae	Herpotrichiellaceae	9	Pathotroph-Saprotroph	Animal Pathogen-Fungal Parasite-Undefined Saprotroph	Facultative Yeast-Microfungus	NULL	Probable	Mostly saprobic on plants or other fungi, isolated from soil etc., and from medical sources (Cannon & Kirk 2007)	Cannon PF, Kirk PM. 2007. Fungal Families of the World. CAB International, Cambridge
ASV_515	LR993832	SH2767393.08FU	0.5	Basidiomycota	Agaricomycetes	Agaricales	Psathyrellaceae	Parasola	Parasola conopilea	Two hundred seven	Basidiomycota;Agaricomycetes;Agaricales;Psathyrellaceae;Parasola;Parasola conopilea	Parasola	13	Saprotroph	Undefined Saprotroph	Agaricoid	NULL	Probable	NULL	Tedersoo L, et al. 2014. Science 346:1256688
ASV_516	LR993833	SH1737240.08FU	0.5	Basidiomycota	Agaricomycetes	Agaricales	Inocybaceae	Inocybe		Three hundred fifty two	Basidiomycota;Agaricomycetes;Agaricales;Inocybaceae;Inocybe	Inocybe	13	Symbiotroph	Ectomycorrhizal	Agaricoid	NULL	Highly Probable	Sensu stricto (Matheny 2009).	Rinaldi AC, et al. 2008. Fungal Diversity 33:1-45; Matheny PB. 2009. McIlvainea 18:11-21; Tedersoo L, et al. 2010. Mycorrhiza 20:217-263; http://mycorrhizas.info/ecmf.html
ASV_517	LR993834	SH1733876.08FU	<0.5	Basidiomycota	Agaricomycetes	Russulales	Russulaceae	Lactifluus	Lactifluus melleus	Three hundred seventy six	Basidiomycota;Agaricomycetes;Russulales;Russulaceae;Lactifluus;Lactifluus melleus	Lactifluus	13	Symbiotroph	Ectomycorrhizal	Agaricoid	NULL	Highly Probable	NULL	List compiled by Sara Branco with input from Nhu Nguyen and Else Vellinga
ASV_518	LR993835			Basidiomycota	Agaricomycetes	Agaricales				One hundred sixty three	Basidiomycota;Agaricomycetes;Agaricales	Agaricales	7	Pathotroph-Saprotroph-Symbiotroph	Bryophyte Parasite-Dung Saprotroph-Ectomycorrhizal-Fungal Parasite-Leaf Saprotroph-Plant Parasite-Undefined Saprotroph-Wood Saprotroph	Agaricoid-Gasteroid-Microfungus-Secotioid-Yeast	NULL	Possible	Mushrooms and toadstools, Gill fungi, Agarics... lignicolous, sometimes muscicolous or fungicolous, saprobic, mycorrhizal, rarely parasitic on plants or fungi (Kirk et al. 2008)	Kirk PM et al. 2008. Dictionary of the Fungi. Tenth Edition. CAB International, Wallingford
ASV_519	LR993836			Basidiomycota	Agaricomycetes	Agaricales	Hygrophoraceae	Hygrocybe		Four hundred eighty one	Basidiomycota;Agaricomycetes;Agaricales;Hygrophoraceae;Hygrocybe	Hygrocybe	13	Saprotroph-Symbiotroph	Undefined Saprotroph-Undefined Biotroph	Agaricoid	NULL	Probable	Previously classified as Hygrophorus; carbon signature suggests biotrophy with bryophytes, grasses, or understory plants	Tedersoo L, et al. 2014. Science 346:1256688;Lodge et al. 2014. Fungal Diversity 64:1-99; Lodge 2014. Omphalina 5:2-6; Seitzman et al. 2011. Mycologia 103:280-290.
ASV_520	LR993837	SH1678366.08FU	1.0	Basidiomycota	Agaricomycetes	Boletales	Boletaceae			Thirty eight	Basidiomycota;Agaricomycetes;Boletales;Boletaceae	Boletaceae	9	Pathotroph-Saprotroph-Symbiotroph	Ectomycorrhizal-Fungal Parasite-Plant Saprotroph-Wood Saprotroph	Boletoid	NULL	Probable	Most species form ectomycorrhizal associations with gymnosperm or angiosperm trees. Some are saprobes on decaying wood and leaf litter, a few are parasitic on other fungi (Cannon & Kirk 2007)	Cannon PF, Kirk PM. 2007. Fungal Families of the World. CAB International, Cambridge
ASV_521	LR993838			Ascomycota	Archaeorhizomycetes	Archaeorhizomycetales	Archaeorhizomycetaceae	Archaeorhizomyces		Eighty two	Ascomycota;Archaeorhizomycetes;Archaeorhizomycetales;Archaeorhizomycetaceae;Archaeorhizomyces	Archaeorhizomyces	13	Saprotroph	Soil Saprotroph	Microfungus	NULL	Probable	From rhizosphere soil and coniferous ectomycorrhizal root tips (Rosling et al. 2011)	Rosling A, et al. 2011. Science 333:876-879
ASV_522	LR993839			Ascomycota	Eurotiomycetes					Two hundred seventy eight	Ascomycota;Eurotiomycetes
ASV_523	LR993840			Basidiomycota	Agaricomycetes	Thelephorales	Thelephoraceae	Tomentella		Three hundred sixty	Basidiomycota;Agaricomycetes;Thelephorales;Thelephoraceae;Tomentella	Tomentella	13	Symbiotroph	Ectomycorrhizal	Corticioid	NULL	Highly Probable	NULL	Rinaldi AC, et al. 2008. Fungal Diversity 33:1-45; Tedersoo L, et al. 2010. Mycorrhiza 20:217-263; http://mycorrhizas.info/ecmf.html
ASV_524	LR993841	SH1695296.08FU	<0.5	Ascomycota	Eurotiomycetes	Eurotiales	Aspergillaceae	Aspergillus	Aspergillus niger	Four hundred sixty nine	Ascomycota;Eurotiomycetes;Eurotiales;Aspergillaceae;Aspergillus;Aspergillus niger	Aspergillus_niger	20	Pathotroph-Saprotroph	Plant Pathogen-Wood Saprotroph	Microfungus	Soft Rot fungus (Seehann et al. 1975)	Probable	Opportunistic Human Pathogen	Seehann G, et al. 1975. List of Fungi in Soft-Rot Tissue Tests. Institute fur Holzbiologie und Holzschutz, Bundesforschungsanstalt fur Forst - und Holzwirtshaft, Hamburg - Lohbrugge, Germany; http://www.apsnet.org/publications/commonnames/Pages/default.aspx; http://www.cdc.gov
ASV_525	LR993842	SH1729488.08FU	0.5	Ascomycota	Dothideomycetes	Pleosporales	Lophiostomataceae	Lophiostoma		Four hundred ninety four	Ascomycota;Dothideomycetes;Pleosporales;Lophiostomataceae;Lophiostoma	Lophiostoma	13	Saprotroph	Undefined Saprotroph	NULL	NULL	Probable	NULL	Tedersoo L, et al. 2014. Science 346:1256688
ASV_526	LR993843
ASV_527	LR993844	SH1734882.08FU	0.5	Ascomycota	Pezizomycetes	Pezizales	Pezizaceae			One hundred ninety one	Ascomycota;Pezizomycetes;Pezizales;Pezizaceae	Pezizaceae	9	Saprotroph-Symbiotroph	Dung Saprotroph-Ectomycorrhizal-Litter Saprotroph-Undefined Saprotroph	Pezizoid	NULL	Possible	Saprobic or ectomycorrhizal, on or in soil, leafmould etc., some species associated with dung or fire sites (Cannon & Kirk 2007)	Cannon PF, Kirk PM. 2007. Fungal Families of the World. CAB International, Cambridge
ASV_528	LR993845			Basidiomycota	Agaricomycetes	Russulales	Russulaceae	Lactarius	Lactarius subbaliophaeus	Two hundred ninety three	Basidiomycota;Agaricomycetes;Russulales;Russulaceae;Lactarius;Lactarius subbaliophaeus	Lactarius	13	Symbiotroph	Ectomycorrhizal	Agaricoid	NULL	Highly Probable	Common name - milk-cap	Rinaldi AC, et al. 2008. Fungal Diversity 33:1-45; Tedersoo L, et al. 2010. Mycorrhiza 20:217-263; http://mycorrhizas.info/ecmf.html
ASV_529	LR993846	SH2782772.08FU	2.0	Basidiomycota	Agaricomycetes					Forty six	Basidiomycota;Agaricomycetes
ASV_530	LR993847
ASV_531	LR993848	SH1834372.08FU	1.0	Basidiomycota	Agaricomycetes	Thelephorales	Thelephoraceae	Tomentella	Tomentella agereri	Four hundred ninety eight	Basidiomycota;Agaricomycetes;Thelephorales;Thelephoraceae;Tomentella;Tomentella agereri	Tomentella	13	Symbiotroph	Ectomycorrhizal	Corticioid	NULL	Highly Probable	NULL	Rinaldi AC, et al. 2008. Fungal Diversity 33:1-45; Tedersoo L, et al. 2010. Mycorrhiza 20:217-263; http://mycorrhizas.info/ecmf.html
ASV_532	LR993849	SH1799114.08FU	<0.5	Ascomycota	Dothideomycetes	Pleosporales				Four hundred forty two	Ascomycota;Dothideomycetes;Pleosporales
ASV_533	LR993850									Four hundred thirty six
ASV_534	LR993851			Ascomycota	Eurotiomycetes					Two hundred seventy five	Ascomycota;Eurotiomycetes
ASV_535	LR993852	SH2764140.08FU	0.5	Ascomycota	Eurotiomycetes	Eurotiales				Two hundred seventeen	Ascomycota;Eurotiomycetes;Eurotiales	Eurotiales	7	Saprotroph	Undefined Saprotroph	Microfungus	NULL	Possible	NULL	Sterkenburg E, et al. 2015. New Phytologist 207:1145-1158
ASV_536	LR993853			Ascomycota	Archaeorhizomycetes					Sixty one	Ascomycota;Archaeorhizomycetes
ASV_537	LR993854	SH1691189.08FU	2.0	Basidiomycota	Agaricomycetes	Thelephorales	Thelephoraceae			Three hundred sixty four	Basidiomycota;Agaricomycetes;Thelephorales;Thelephoraceae	Thelephoraceae	9	Saprotroph-Symbiotroph	Ectomycorrhizal-Undefined Saprotroph	Clavarioid	NULL	Probable	On the ground, on soil, a few on wood. At least some speices ectomycorrhizal (Cannon & Kirk 2007)	Cannon PF, Kirk PM. 2007. Fungal Families of the World. CAB International, Cambridge
ASV_538	LR993855
ASV_539	LR993856
ASV_540	LR993857	SH1660086.08FU	1.0	Basidiomycota	Agaricomycetes	Thelephorales	Thelephoraceae	Tomentella		Three hundred fifty four	Basidiomycota;Agaricomycetes;Thelephorales;Thelephoraceae;Tomentella	Tomentella	13	Symbiotroph	Ectomycorrhizal	Corticioid	NULL	Highly Probable	NULL	Rinaldi AC, et al. 2008. Fungal Diversity 33:1-45; Tedersoo L, et al. 2010. Mycorrhiza 20:217-263; http://mycorrhizas.info/ecmf.html
ASV_541	LR993858			Ascomycota	Eurotiomycetes	Chaetothyriales	Herpotrichiellaceae			Four hundred eight	Ascomycota;Eurotiomycetes;Chaetothyriales;Herpotrichiellaceae	Herpotrichiellaceae	9	Pathotroph-Saprotroph	Animal Pathogen-Fungal Parasite-Undefined Saprotroph	Facultative Yeast-Microfungus	NULL	Probable	Mostly saprobic on plants or other fungi, isolated from soil etc., and from medical sources (Cannon & Kirk 2007)	Cannon PF, Kirk PM. 2007. Fungal Families of the World. CAB International, Cambridge
ASV_542	LR993859			Basidiomycota	Agaricomycetes	Agaricales	Hygrophoraceae	Hygrocybe	Hygrocybe nigrescens	One hundred sixty three	Basidiomycota;Agaricomycetes;Agaricales;Hygrophoraceae;Hygrocybe;Hygrocybe nigrescens	Hygrocybe	13	Saprotroph-Symbiotroph	Undefined Saprotroph-Undefined Biotroph	Agaricoid	NULL	Probable	Previously classified as Hygrophorus; carbon signature suggests biotrophy with bryophytes, grasses, or understory plants	Tedersoo L, et al. 2014. Science 346:1256688;Lodge et al. 2014. Fungal Diversity 64:1-99; Lodge 2014. Omphalina 5:2-6; Seitzman et al. 2011. Mycologia 103:280-290.
ASV_543	LR993860	SH1846564.08FU	2.0	Ascomycota	Dothideomycetes	Pleosporales				Two hundred ninety nine	Ascomycota;Dothideomycetes;Pleosporales
ASV_544	LR993861	SH1682225.08FU	<0.5	Basidiomycota	Agaricomycetes	Sebacinales	Sebacinaceae	Sebacina		Two hundred eighty four	Basidiomycota;Agaricomycetes;Sebacinales;Sebacinaceae;Sebacina	Sebacina	13	Symbiotroph	Ectomycorrhizal-Orchid Mycorrhizal-Root Associated Biotroph	NULL	NULL	Possible	NULL	Rinaldi AC, et al. 2008. Fungal Diversity 33:1-45; Tedersoo L, et al. 2010. Mycorrhiza 20:217-263 (pro parte); http://mycorrhizas.info/ecmf.html; Weiss et al. doi: 10.1111/nph.13977 (many guilds)
ASV_545	LR993862	SH1737240.08FU	0.5	Basidiomycota	Agaricomycetes	Agaricales	Inocybaceae	Inocybe		Three hundred fifty two	Basidiomycota;Agaricomycetes;Agaricales;Inocybaceae;Inocybe	Inocybe	13	Symbiotroph	Ectomycorrhizal	Agaricoid	NULL	Highly Probable	Sensu stricto (Matheny 2009).	Rinaldi AC, et al. 2008. Fungal Diversity 33:1-45; Matheny PB. 2009. McIlvainea 18:11-21; Tedersoo L, et al. 2010. Mycorrhiza 20:217-263; http://mycorrhizas.info/ecmf.html
ASV_546	LR993863	SH1668497.08FU	1.5	Basidiomycota	Agaricomycetes	Hymenochaetales	Hymenochaetaceae	Coltricia		Fifty six	Basidiomycota;Agaricomycetes;Hymenochaetales;Hymenochaetaceae;Coltricia	Coltricia	13	Symbiotroph	Ectomycorrhizal	Polyporoid	NULL	Highly Probable	NULL	Gilbertson RL, Ryvarden L. 1987-1987. North American Polypores. Fungiflora, Oslo; Rinaldi AC, et al. 2008. Fungal Diversity 33:1-45; Tedersoo L, et al. 2010. Mycorrhiza 20:217-263
ASV_547	LR993864			Ascomycota	Geoglossomycetes	Geoglossales	Geoglossaceae	Geoglossum		Four hundred eighty five	Ascomycota;Geoglossomycetes;Geoglossales;Geoglossaceae;Geoglossum	Geoglossum	13	Saprotroph	Undefined Saprotroph	NULL	NULL	Probable	NULL	Tedersoo L, et al. 2014. Science 346:1256688
ASV_548	LR993865			Ascomycota	Eurotiomycetes	Eurotiales	Aspergillaceae	Aspergillus	Aspergillus aculeatus	Four hundred sixty eight	Ascomycota;Eurotiomycetes;Eurotiales;Aspergillaceae;Aspergillus;Aspergillus aculeatus	Aspergillus_aculeatus	20	Pathotroph	Plant Pathogen	Microfungus	NULL	Probable	NULL	http://www.apsnet.org/publications/commonnames/Pages/default.aspx
ASV_549	LR993866	SH1738247.08FU	1.0	Ascomycota	Dothideomycetes	Pleosporales	Cucurbitariaceae	Pyrenochaeta		Two hundred ninety one	Ascomycota;Dothideomycetes;Pleosporales;Cucurbitariaceae;Pyrenochaeta	Pyrenochaeta	13	Saprotroph	Undefined Saprotroph-Wood Saprotroph	NULL	Soft Rot	Highly Probable	NULL	Seehann G, et al. 1975. List of Fungi in Soft-Rot Tissue Tests. Institute fur Holzbiologie und Holzschutz, Bundesforschungsanstalt fur Forst - und Holzwirtshaft, Hamburg - Lohbrugge, Germany; Costa IPMW, et al. 2012. Mycotaxon 119:26; Tedersoo L, et al. 2014. Science 346:1256688
ASV_550	LR993867			Basidiomycota	Agaricomycetes	Thelephorales	Thelephoraceae	Tomentella		Four hundred ninety nine	Basidiomycota;Agaricomycetes;Thelephorales;Thelephoraceae;Tomentella	Tomentella	13	Symbiotroph	Ectomycorrhizal	Corticioid	NULL	Highly Probable	NULL	Rinaldi AC, et al. 2008. Fungal Diversity 33:1-45; Tedersoo L, et al. 2010. Mycorrhiza 20:217-263; http://mycorrhizas.info/ecmf.html
ASV_551	LR993868	SH1735318.08FU	0.5	Ascomycota	Dothideomycetes					Twenty nine	Ascomycota;Dothideomycetes
ASV_552	LR993869	SH1725774.08FU	2.0
ASV_553	LR993870									Three hundred ninety three
ASV_554	LR993871	SH1667530.08FU	<0.5	Ascomycota	Dothideomycetes	Tubeufiales	Tubeufiaceae	Heliocoma		Ninety five	Ascomycota;Dothideomycetes;Tubeufiales;Tubeufiaceae;Heliocoma	Tubeufiaceae	9	Pathotroph-Saprotroph	Animal Pathogen-Undefined Saprotroph	NULL	NULL	Probable	Biotrophic or saprobic, especially on scale insects or other fungi. The anamorphic forms are fequently aero-aquatic (Cannon & Kirk 2007)	Cannon PF, Kirk PM. 2007. Fungal Families of the World. CAB International, Cambridge
ASV_555	LR993872	SH1666083.08FU	<0.5	Ascomycota	Dothideomycetes	Botryosphaeriales	Botryosphaeriaceae	Lasiodiplodia	Lasiodiplodia theobromae	Two hundred fifty eight	Ascomycota;Dothideomycetes;Botryosphaeriales;Botryosphaeriaceae;Lasiodiplodia;Lasiodiplodia theobromae	Lasiodiplodia_theobromae	20	Pathotroph-Symbiotroph	Endophyte-Plant Pathogen	NULL	NULL	Possible	Host - broad host range	Costa IPMW, et al. 2012. Mycotaxon 119:26
ASV_556	LR993873			Basidiomycota	Agaricomycetes	Agaricales	Agaricaceae	Lepiota		Three hundred six	Basidiomycota;Agaricomycetes;Agaricales;Agaricaceae;Lepiota	Lepiota	13	Saprotroph	Soil Saprotroph	Agaricoid	NULL	Probable	NULL	Grgurinovic CA, Simpson JA. 2001. Fungal Diversity 8:97-127; Tedersoo L, et al. 2014. Science 346:1256688
ASV_557	LR993874	SH2770753.08FU	1.5
ASV_558	LR993875	SH1725120.08FU	2.0	Ascomycota	Eurotiomycetes	Chaetothyriales	Trichomeriaceae	Knufia		Two hundred forty two	Ascomycota;Eurotiomycetes;Chaetothyriales;Trichomeriaceae;Knufia	Knufia	13	Pathotroph-Saprotroph	Animal Pathogen-Plant Pathogen-Soil Saprotroph-Undefined Saprotroph	Microfungus	NULL	Possible	Species isolated from tumour-like stem and branch deformities of Populus tremuloides, bark of Populus, rocks, and clinical samples, with one species causes opportunistic skin infections in humans (Crous et al. 2013)	Li DM, et al. 2008. Studies in Mycology 61:131-136; Crous PW, et al. 2013. Persoonia 31:188-296; Irinyi L, et al. 2015. Medical Mycology 53:313-337
ASV_559	LR993876	SH1753481.08FU	1.0	Ascomycota	Dothideomycetes	Pleosporales				Two hundred eighty two	Ascomycota;Dothideomycetes;Pleosporales
ASV_560	LR993877			Ascomycota	Dothideomycetes					One hundred fourteen	Ascomycota;Dothideomycetes
ASV_561	LR993878	SH1745126.08FU	0.5	Ascomycota	Sordariomycetes	Microscales	Halosphaeriaceae			Ninety six	Ascomycota;Sordariomycetes;Microscales;Halosphaeriaceae	Halosphaeriaceae	9	Saprotroph	Undefined Saprotroph-Wood Saprotroph	Microfungus	NULL	Probable	Found in aquatic habitats, mostly in marine environments; saprobic on submerged or intertidal wood, occasionally associated with sand grains and similar substrata (Cannon & Kirk 2007)	Cannon PF, Kirk PM. 2007. Fungal Families of the World. CAB International, Cambridge
ASV_562	LR993879	SH1848629.08FU	0.5	Ascomycota	Dothideomycetes	Pleosporales				One hundred thirty three	Ascomycota;Dothideomycetes;Pleosporales
ASV_563	LR993880	SH1664948.08FU	0.5	Ascomycota	Dothideomycetes					Twenty eight	Ascomycota;Dothideomycetes
ASV_564	LR993881	SH2770047.08FU	0.5	Ascomycota	Dothideomycetes	Pleosporales	Testudinaceae	Lepidosphaeria	Lepidosphaeria nicotiae	Four hundred seventy three	Ascomycota;Dothideomycetes;Pleosporales;Testudinaceae;Lepidosphaeria;Lepidosphaeria nicotiae	Lepidosphaeria	13	Saprotroph	Undefined Saprotroph	NULL	NULL	Probable	NULL	Tedersoo L, et al. 2014. Science 346:1256688
ASV_565	LR993882			Ascomycota						Five hundred eighteen	Ascomycota
ASV_566	LR993883	SH2773154.08FU	1.5	Basidiomycota	Agaricomycetes	Cantharellales	Ceratobasidaceae			Four hundred sixty	Basidiomycota;Agaricomycetes;Cantharellales;Ceratobasidaceae
ASV_567	LR993884			Basidiomycota	Agaricomycetes	Agaricales	Tricholomataceae			Forty two	Basidiomycota;Agaricomycetes;Agaricales;Tricholomataceae	Tricholomataceae	9	Pathotroph-Symbiotroph	Ectomycorrhizal-Fungal Parasite	Agaricoid	NULL	Probable	Tricholoma species are ectomycorrhizal, occurring in coniferous and broadleaved forests (Cannon & Kirk 2007); T. sclerotoideum is parasitic on Helvella spp.	Kirk PM et al. 2008. Dictionary of the Fungi. Tenth Edition. CAB International, Wallingford
ASV_568	LR993885	SH1694615.08FU	0.5	Ascomycota	Eurotiomycetes	Eurotiales	Aspergillaceae	Penicillium	Penicillium klebahnii	Four hundred seventy eight	Ascomycota;Eurotiomycetes;Eurotiales;Aspergillaceae;Penicillium;Penicillium klebahnii	Penicillium	13	Saprotroph	Dung Saprotroph-Undefined Saprotroph-Wood Saprotroph	NULL	Mold, Soft Rot	Highly Probable	NULL	Duncan CG, Eslyn WE. 1966. Mycologia 58:642-664; Seehann G, et al. 1975. List of Fungi in Soft-Rot Tissue Tests. Institute fur Holzbiologie und Holzschutz, Bundesforschungsanstalt fur Forst - und Holzwirtshaft, Hamburg - Lohbrugge, Germany; Costa IPMW, et al. 2012. Mycotaxon 119:26; Bills GF, et al. 2013. Current Opinion in microbiology, 16:549-565; Tedersoo L, et al. 2014. Science 346:1256688; h…
ASV_569	LR993886	SH1691006.08FU	0.5	Basidiomycota	Agaricomycetes	Thelephorales	Thelephoraceae	Tomentella	Tomentella africana	Three hundred sixty three	Basidiomycota;Agaricomycetes;Thelephorales;Thelephoraceae;Tomentella;Tomentella africana	Tomentella	13	Symbiotroph	Ectomycorrhizal	Corticioid	NULL	Highly Probable	NULL	Rinaldi AC, et al. 2008. Fungal Diversity 33:1-45; Tedersoo L, et al. 2010. Mycorrhiza 20:217-263; http://mycorrhizas.info/ecmf.html
ASV_570	LR993887			Ascomycota	Eurotiomycetes	Chaetothyriales				One hundred ninety six	Ascomycota;Eurotiomycetes;Chaetothyriales
ASV_571	LR993888	SH2772198.08FU	2.0	Rozellomycota	Rozellomycotina	GS11				Sixteen	Rozellomycota;Rozellomycotina;GS11
ASV_572	LR993889	SH2771431.08FU	1.5	Ascomycota	Dothideomycetes					Twenty eight	Ascomycota;Dothideomycetes
ASV_573	LR993890			Ascomycota	Geoglossomycetes	Geoglossales	Geoglossaceae	Hemileucoglossum	Hemileucoglossum littorale	Thirty five	Ascomycota;Geoglossomycetes;Geoglossales;Geoglossaceae;Hemileucoglossum;Hemileucoglossum littorale	Geoglossaceae	9	Saprotroph	Undefined Saprotroph	NULL	NULL	Probable	Probably saprobic on soil or rotten vegetation, especially in grassland ecosystems; little is known (Cannon & Kirk 2007)	Cannon PF, Kirk PM. 2007. Fungal Families of the World. CAB International, Cambridge
ASV_574	LR993891	SH2770753.08FU	1.5
ASV_575	LR993892	SH2771326.08FU	0.5	Ascomycota	Dothideomycetes	Pleosporales				Three hundred seventy nine	Ascomycota;Dothideomycetes;Pleosporales
ASV_576	LR993893	SH2771326.08FU	0.5	Ascomycota	Dothideomycetes	Pleosporales				Three hundred seventy nine	Ascomycota;Dothideomycetes;Pleosporales
ASV_577	LR993894	SH1735367.08FU	0.5	Ascomycota	Dothideomycetes	Pleosporales	Testudinaceae	Lepidosphaeria		Four hundred seventy five	Ascomycota;Dothideomycetes;Pleosporales;Testudinaceae;Lepidosphaeria	Lepidosphaeria	13	Saprotroph	Undefined Saprotroph	NULL	NULL	Probable	NULL	Tedersoo L, et al. 2014. Science 346:1256688
ASV_578	LR993895	SH1799114.08FU	1.5	Ascomycota	Dothideomycetes	Pleosporales	Didymosphaeriaceae	Phoma		Four hundred forty one	Ascomycota;Dothideomycetes;Pleosporales;Didymosphaeriaceae;Phoma	Phoma	13	Pathotroph-Saprotroph-Symbiotroph	Endophyte-Dung Saprotroph-Lichen Parasite-Litter Saprotroph-Plant Pathogen-Soil Saprotroph-Wood Saprotroph	Microfungus	Soft Rot	Possible	NULL	Richardson MJ. 1972. Transactions of the British Mycological Society 58:37-48; Seehann G, et al. 1975. List of Fungi in Soft-Rot Tissue Tests. Institute fur Holzbiologie und Holzschutz, Bundesforschungsanstalt fur Forst - und Holzwirtshaft, Hamburg - Lohbrugge, Germany; de Gruyter J, et al. 2010. Mycologia. 102:1066-1081; Costa IPMW, et al. 2012. Mycotaxon 119:26; Tedersoo L, et al. 2014. Science…
ASV_579	LR993896	SH1669325.08FU	<0.5	Mucoromycota	Mucoromycotina	Mucorales	Rhizopodaceae	Rhizopus	Rhizopus arrhizus	Ten	Mucoromycota;Mucoromycotina;Mucorales;Rhizopodaceae;Rhizopus;Rhizopus arrhizus	Rhizopus_arrhizus	20	Pathotroph	Plant Pathogen	NULL	NULL	Probable	NULL	http://www.apsnet.org/publications/commonnames/Pages/default.aspx
ASV_580	LR993897
ASV_581	LR993898			Ascomycota	Eurotiomycetes					Two hundred seventy six	Ascomycota;Eurotiomycetes
ASV_582	LR993899			Ascomycota	Eurotiomycetes	Chaetothyriales	Herpotrichiellaceae			Four hundred six	Ascomycota;Eurotiomycetes;Chaetothyriales;Herpotrichiellaceae	Herpotrichiellaceae	9	Pathotroph-Saprotroph	Animal Pathogen-Fungal Parasite-Undefined Saprotroph	Facultative Yeast-Microfungus	NULL	Probable	Mostly saprobic on plants or other fungi, isolated from soil etc., and from medical sources (Cannon & Kirk 2007)	Cannon PF, Kirk PM. 2007. Fungal Families of the World. CAB International, Cambridge
ASV_583	LR993900			Ascomycota						Three hundred eighty six	Ascomycota
ASV_584	LR993901			Ascomycota	Dothideomycetes	Pleosporales	Coniothyiaceae	Hazslinkszkyomyces	Hazslinkszkyomyces aloes	One hundred thirty six	Ascomycota;Dothideomycetes;Pleosporales;Coniothyiaceae;Hazslinkszkyomyces;Hazslinkszkyomyces aloes
ASV_585	LR993902			Ascomycota	Eurotiomycetes	Onygenales	Onygenaceae	Mallochia		Sixty nine	Ascomycota;Eurotiomycetes;Onygenales;Onygenaceae;Mallochia	Mallochia	13	Saprotroph	Undefined Saprotroph	NULL	NULL	Probable	NULL	Tedersoo L, et al. 2014. Science 346:1256688
ASV_586	LR993903	SH1851469.08FU	1.0	Ascomycota	Pezizomycetes	Pezizales	Pezizaceae			One hundred ninety two	Ascomycota;Pezizomycetes;Pezizales;Pezizaceae	Pezizaceae	9	Saprotroph-Symbiotroph	Dung Saprotroph-Ectomycorrhizal-Litter Saprotroph-Undefined Saprotroph	Pezizoid	NULL	Possible	Saprobic or ectomycorrhizal, on or in soil, leafmould etc., some species associated with dung or fire sites (Cannon & Kirk 2007)	Cannon PF, Kirk PM. 2007. Fungal Families of the World. CAB International, Cambridge
ASV_587	LR993904	SH1732426.08FU	1.0	Basidiomycota	Agaricomycetes					Fifty eight	Basidiomycota;Agaricomycetes
ASV_588	LR993905	SH1794858.08FU	1.0	Basidiomycota	Agaricomycetes	Thelephorales	Thelephoraceae			Four hundred ninety nine	Basidiomycota;Agaricomycetes;Thelephorales;Thelephoraceae	Thelephoraceae	9	Saprotroph-Symbiotroph	Ectomycorrhizal-Undefined Saprotroph	Clavarioid	NULL	Probable	On the ground, on soil, a few on wood. At least some speices ectomycorrhizal (Cannon & Kirk 2007)	Cannon PF, Kirk PM. 2007. Fungal Families of the World. CAB International, Cambridge
ASV_589	LR993906
ASV_590	LR993907
ASV_591	LR993908			Ascomycota	Archaeorhizomycetes					Eighty one	Ascomycota;Archaeorhizomycetes
ASV_592	LR993909
ASV_593	LR993910									Four hundred eighty two
ASV_594	LR993911	SH1692371.08FU	<0.5	Ascomycota	Eurotiomycetes	Chaetothyriales	Herpotrichiellaceae	Cladophialophora		Four hundred forty three	Ascomycota;Eurotiomycetes;Chaetothyriales;Herpotrichiellaceae;Cladophialophora	Cladophialophora	13	Saprotroph	Undefined Saprotroph	Facultative Yeast	NULL	Probable	NULL	James TY, et al. 2006. Nature 443:818-822
ASV_595	LR993912			Ascomycota	Eurotiomycetes					Two hundred seventy seven	Ascomycota;Eurotiomycetes
ASV_596	LR993913	SH1794898.08FU	1.0	Basidiomycota	Agaricomycetes	Thelephorales	Thelephoraceae			Three hundred eighty one	Basidiomycota;Agaricomycetes;Thelephorales;Thelephoraceae	Thelephoraceae	9	Saprotroph-Symbiotroph	Ectomycorrhizal-Undefined Saprotroph	Clavarioid	NULL	Probable	On the ground, on soil, a few on wood. At least some speices ectomycorrhizal (Cannon & Kirk 2007)	Cannon PF, Kirk PM. 2007. Fungal Families of the World. CAB International, Cambridge
ASV_597	LR993914	SH2772837.08FU	3.0
ASV_598	LR993915	SH1772382.08FU	<0.5	Basidiomycota	Agaricomycetes	Agaricales	Agaricaceae	Agaricus	Agaricus biporus	Two hundred thirty four	Basidiomycota;Agaricomycetes;Agaricales;Agaricaceae;Agaricus;Agaricus biporus	Agaricus	13	Saprotroph	Undefined Saprotroph	Agaricoid-Gasteroid-Secotioid	NULL	Probable	NULL	Tedersoo L, et al. 2014. Science 346:1256688 (doi:10.1126/science.1256688)
ASV_599	LR993916									Two hundred forty one
ASV_600	LR993917	SH1691006.08FU	0.5	Basidiomycota	Agaricomycetes	Thelephorales	Thelephoraceae	Tomentella	Tomentella africana	Three hundred sixty three	Basidiomycota;Agaricomycetes;Thelephorales;Thelephoraceae;Tomentella;Tomentella africana	Tomentella	13	Symbiotroph	Ectomycorrhizal	Corticioid	NULL	Highly Probable	NULL	Rinaldi AC, et al. 2008. Fungal Diversity 33:1-45; Tedersoo L, et al. 2010. Mycorrhiza 20:217-263; http://mycorrhizas.info/ecmf.html
ASV_601	LR993918	SH1737358.08FU	1.0	Basidiomycota	Agaricomycetes	Russulales	Russulaceae	Russula		One hundred fifty nine	Basidiomycota;Agaricomycetes;Russulales;Russulaceae;Russula	Russula	13	Symbiotroph	Ectomycorrhizal	Agaricoid	NULL	Highly Probable	NULL	Rinaldi AC, et al. 2008. Fungal Diversity 33:1-45; Tedersoo L, et al. 2010. Mycorrhiza 20:217-263; http://mycorrhizas.info/ecmf.html
ASV_602	LR993919	SH1676421.08FU	0.5	Ascomycota	Eurotiomycetes	Eurotiales	Trichomaceae	Talaromyces	Talaromyces aculeatus	Three hundred seventy four	Ascomycota;Eurotiomycetes;Eurotiales;Trichomaceae;Talaromyces;Talaromyces aculeatus	Talaromyces	13	Saprotroph	Undefined Saprotroph	NULL	NULL	Probable	NULL	Tedersoo L, et al. 2014. Science 346:1256688
ASV_603	LR993920	SH2771326.08FU	1.5	Ascomycota	Dothideomycetes	Pleosporales				Three hundred seventy nine	Ascomycota;Dothideomycetes;Pleosporales
ASV_604	LR993921	SH1734387.08FU	<0.5	Ascomycota	Leotiomycetes	Helotiales	Mycotrichaceae	Oidiodendron		Thirty six	Ascomycota;Leotiomycetes;Helotiales;Mycotrichaceae;Oidiodendron	Oidiodendron	13	Pathotroph-Symbiotroph	Ericoid Mycorrhizal	Dark Septate Endophyte	NULL	Probable	NULL	Newsham 2011. New Phytologist 190:783-793 (as DSE)
ASV_605	LR993922			Ascomycota	Dothideomycetes					Ninety three	Ascomycota;Dothideomycetes
ASV_606	LR993923
ASV_607	LR993924	SH1696206.08FU	<0.5	Ascomycota	Eurotiomycetes	Eurotiales	Aspergillaceae	Aspergillus		Four hundred seventy nine	Ascomycota;Eurotiomycetes;Eurotiales;Aspergillaceae;Aspergillus	Aspergillus	13	Pathotroph-Saprotroph-Symbiotroph	Animal Pathogen-Endophyte-Plant Saprotroph-Soil Saprotroph-Undefined Saprotroph-Wood Saprotroph	Microfungus	NULL	Probable	NULL	Seehann G, et al. 1975. List of Fungi in Soft-Rot Tissue Tests. Institute fur Holzbiologie und Holzschutz, Bundesforschungsanstalt fur Forst - und Holzwirtshaft, Hamburg - Lohbrugge, Germany; Tedersoo L, et al. 2014. Science 346:1256688; Irinyi L, et al. 2015. Medical Mycology 53:313-337; Massimo NC, et al. 2015. Microbial Ecology 70:61-76; http://www.apsnet.org/publications/commonnames/Pages/def…
ASV_608	LR993925
ASV_609	LR993926			Basidiomycota	Agaricomycetes	Thelephorales	Thelephoraceae			Three hundred fifty nine	Basidiomycota;Agaricomycetes;Thelephorales;Thelephoraceae	Thelephoraceae	9	Saprotroph-Symbiotroph	Ectomycorrhizal-Undefined Saprotroph	Clavarioid	NULL	Probable	On the ground, on soil, a few on wood. At least some speices ectomycorrhizal (Cannon & Kirk 2007)	Cannon PF, Kirk PM. 2007. Fungal Families of the World. CAB International, Cambridge
ASV_610	LR993927
ASV_611	LR993928			Basidiomycota	Agaricomycetes					Two hundred sixty three	Basidiomycota;Agaricomycetes
ASV_612	LR993929			Ascomycota						Two hundred thirty six	Ascomycota
ASV_613	LR993930			Ascomycota	Eurotiomycetes	Chaetothyriales	Herpotrichiellaceae			Four hundred six	Ascomycota;Eurotiomycetes;Chaetothyriales;Herpotrichiellaceae	Herpotrichiellaceae	9	Pathotroph-Saprotroph	Animal Pathogen-Fungal Parasite-Undefined Saprotroph	Facultative Yeast-Microfungus	NULL	Probable	Mostly saprobic on plants or other fungi, isolated from soil etc., and from medical sources (Cannon & Kirk 2007)	Cannon PF, Kirk PM. 2007. Fungal Families of the World. CAB International, Cambridge
ASV_614	LR993931	SH1737358.08FU	0.5	Basidiomycota	Agaricomycetes	Russulales	Russulaceae	Russula		One hundred fifty nine	Basidiomycota;Agaricomycetes;Russulales;Russulaceae;Russula	Russula	13	Symbiotroph	Ectomycorrhizal	Agaricoid	NULL	Highly Probable	NULL	Rinaldi AC, et al. 2008. Fungal Diversity 33:1-45; Tedersoo L, et al. 2010. Mycorrhiza 20:217-263; http://mycorrhizas.info/ecmf.html
ASV_615	LR993932	SH1794898.08FU	1.0	Basidiomycota	Agaricomycetes	Thelephorales	Thelephoraceae			Three hundred eighty one	Basidiomycota;Agaricomycetes;Thelephorales;Thelephoraceae	Thelephoraceae	9	Saprotroph-Symbiotroph	Ectomycorrhizal-Undefined Saprotroph	Clavarioid	NULL	Probable	On the ground, on soil, a few on wood. At least some speices ectomycorrhizal (Cannon & Kirk 2007)	Cannon PF, Kirk PM. 2007. Fungal Families of the World. CAB International, Cambridge
ASV_616	LR993933									One hundred sixty six
ASV_617	LR993934	SH1697085.08FU	2.5	Ascomycota	Eurotiomycetes	Eurotiales	Aspergillaceae	Penicillium	Penicillium cryptum	Three hundred ninety two	Ascomycota;Eurotiomycetes;Eurotiales;Aspergillaceae;Penicillium;Penicillium cryptum	Penicillium	13	Saprotroph	Dung Saprotroph-Undefined Saprotroph-Wood Saprotroph	NULL	Mold, Soft Rot	Highly Probable	NULL	Duncan CG, Eslyn WE. 1966. Mycologia 58:642-664; Seehann G, et al. 1975. List of Fungi in Soft-Rot Tissue Tests. Institute fur Holzbiologie und Holzschutz, Bundesforschungsanstalt fur Forst - und Holzwirtshaft, Hamburg - Lohbrugge, Germany; Costa IPMW, et al. 2012. Mycotaxon 119:26; Bills GF, et al. 2013. Current Opinion in microbiology, 16:549-565; Tedersoo L, et al. 2014. Science 346:1256688; h…
ASV_618	LR993935	SH1712937.08FU	3.0	Ascomycota						Three hundred thirty six	Ascomycota
ASV_619	LR993936	SH2817053.08FU	1.5
ASV_620	LR993937	SH1667530.08FU	1.0	Ascomycota	Dothideomycetes	Tubeufiales	Tubeufiaceae	Heliocoma		Ninety five	Ascomycota;Dothideomycetes;Tubeufiales;Tubeufiaceae;Heliocoma	Tubeufiaceae	9	Pathotroph-Saprotroph	Animal Pathogen-Undefined Saprotroph	NULL	NULL	Probable	Biotrophic or saprobic, especially on scale insects or other fungi. The anamorphic forms are fequently aero-aquatic (Cannon & Kirk 2007)	Cannon PF, Kirk PM. 2007. Fungal Families of the World. CAB International, Cambridge
ASV_621	LR993938			Ascomycota	Eurotiomycetes	Chaetothyriales	Herpotrichiellaceae			Four hundred forty five	Ascomycota;Eurotiomycetes;Chaetothyriales;Herpotrichiellaceae	Herpotrichiellaceae	9	Pathotroph-Saprotroph	Animal Pathogen-Fungal Parasite-Undefined Saprotroph	Facultative Yeast-Microfungus	NULL	Probable	Mostly saprobic on plants or other fungi, isolated from soil etc., and from medical sources (Cannon & Kirk 2007)	Cannon PF, Kirk PM. 2007. Fungal Families of the World. CAB International, Cambridge
ASV_622	LR993939	SH1732614.08FU	0.5	Basidiomycota	Geminibasidiomycetes	Geminibasidiales	Geminibasidiaceae	Geminibasidium		Three hundred ninety seven	Basidiomycota;Geminibasidiomycetes;Geminibasidiales;Geminibasidiaceae;Geminibasidium	Geminibasidium	13	Saprotroph	Undefined Saprotroph	NULL	NULL	Probable	NULL	Tedersoo L, et al. 2014. Science 346:1256688
ASV_623	LR993940
ASV_624	LR993941	SH1664947.08FU	0.5	Ascomycota	Dothideomycetes	Botryosphaeriales	Botryosphaeriaceae	Botryosphaeria		Twenty eight	Ascomycota;Dothideomycetes;Botryosphaeriales;Botryosphaeriaceae;Botryosphaeria	Botryosphaeria	13	Pathotroph-Symbiotroph	Endophyte-Plant Pathogen	Microfungus	NULL	Probable	NULL	Tedersoo L, et al. 2014. Science 346:1256688; Christian N, et al. 2016. Microbial Ecology 72:621-632; http://www.apsnet.org/publications/commonnames/Pages/default.aspx
ASV_625	LR993942	SH1810735.08FU	<0.5	Ascomycota	Dothideomycetes	Pleosporales	Tetraplosphaeriaceae			Four hundred seventy six	Ascomycota;Dothideomycetes;Pleosporales;Tetraplosphaeriaceae
ASV_626	LR993943	SH2754686.08FU	0.5	Ascomycota	Dothideomycetes					One hundred seventy one	Ascomycota;Dothideomycetes
ASV_627	LR993944	SH2770315.08FU	1.5	Ascomycota	Sordariomycetes	Xylariales	Hypnonectriaceae	Monographella		Fifty five	Ascomycota;Sordariomycetes;Xylariales;Hypnonectriaceae;Monographella	Monographella	13	Pathotroph	Plant Pathogen	NULL	NULL	Probable	NULL	Tedersoo L, et al. 2014. Science 346:1256688
ASV_628	LR993945			Basidiomycota	Agaricomycetes	Agaricales	Inocybaceae	Inocybe		Four hundred twenty seven	Basidiomycota;Agaricomycetes;Agaricales;Inocybaceae;Inocybe	Inocybe	13	Symbiotroph	Ectomycorrhizal	Agaricoid	NULL	Highly Probable	Sensu stricto (Matheny 2009).	Rinaldi AC, et al. 2008. Fungal Diversity 33:1-45; Matheny PB. 2009. McIlvainea 18:11-21; Tedersoo L, et al. 2010. Mycorrhiza 20:217-263; http://mycorrhizas.info/ecmf.html
ASV_629	LR993946			Basidiomycota	Agaricomycetes	Cantharellales	Ceratobasidaceae			Four hundred fifty nine	Basidiomycota;Agaricomycetes;Cantharellales;Ceratobasidaceae
ASV_630	LR993947			Ascomycota	Dothideomycetes					One hundred seventy	Ascomycota;Dothideomycetes
ASV_631	LR993948			Ascomycota	Dothideomycetes	Venturiales	Sympoventuriaceae	Veronaeopsis	Veronaeopsis simplex	Four hundred fifty seven	Ascomycota;Dothideomycetes;Venturiales;Sympoventuriaceae;Veronaeopsis;Veronaeopsis simplex	Veronaeopsis_simplex	20	Symbiotroph	Epiphyte	NULL	NULL	Probable	Epiphyte detection method-culture (Khastini R, et al. 2012)	Khastini R, et al. 2012. Journal of Microbiology 50:618-624
ASV_632	LR993949			Ascomycota	Eurotiomycetes	Chaetothyriales	Herpotrichiellaceae			One hundred eighty one	Ascomycota;Eurotiomycetes;Chaetothyriales;Herpotrichiellaceae	Herpotrichiellaceae	9	Pathotroph-Saprotroph	Animal Pathogen-Fungal Parasite-Undefined Saprotroph	Facultative Yeast-Microfungus	NULL	Probable	Mostly saprobic on plants or other fungi, isolated from soil etc., and from medical sources (Cannon & Kirk 2007)	Cannon PF, Kirk PM. 2007. Fungal Families of the World. CAB International, Cambridge
ASV_633	LR993950									Two hundred nine
ASV_634	LR993951	SH1703733.08FU	1.5	Basidiomycota	Agaricomycetes	Russulales	Russulaceae			One hundred fifty eight	Basidiomycota;Agaricomycetes;Russulales;Russulaceae	Russulaceae	9	Symbiotroph	Ectomycorrhizal	Agaricoid-Corticioid-Gasteroid-Secotioid	NULL	Probable	The genera Lactarius, Lactifluus, Multifurca and Russula form a mutualistic ectomycorrhizal root symbiosis with trees and shrubs, while the corticioid species in Boidinia, Gloeopeniophorella, and Pseudoxenasma are saprotrophic, wood-degrading fungi.	Larsson E, K-H Larsson. 2003. Mycologia 95:1037-1065
ASV_635	LR993952	SH1718845.08FU	<0.5	Ascomycota	Dothideomycetes	Pleosporales	Phaeosphaeriaceae	Phaeosphaeria		Two hundred ninety	Ascomycota;Dothideomycetes;Pleosporales;Phaeosphaeriaceae;Phaeosphaeria	Phaeosphaeria	13	Saprotroph	Undefined Saprotroph	NULL	NULL	Probable	NULL	Tedersoo L, et al. 2014. Science 346:1256688
ASV_636	LR993953			Ascomycota	Dothideomycetes					One hundred thirty two	Ascomycota;Dothideomycetes
ASV_637	LR993954									Twenty
ASV_638	LR993955			Ascomycota	Dothideomycetes	Venturiales	Venturiaceae	Venturia		Three hundred eighty five	Ascomycota;Dothideomycetes;Venturiales;Venturiaceae;Venturia	Venturia	13	Pathotroph	Plant Pathogen	NULL	NULL	Probable	NULL	Tedersoo L, et al. 2014. Science 346:1256688 (doi:10.1126/science.1256688)
ASV_639	LR993956			Ascomycota	Dothideomycetes					Two hundred twenty one	Ascomycota;Dothideomycetes
ASV_640	LR993957			Ascomycota	Dothideomycetes	Botryosphaeriales	Botryosphaeriaceae	Barriopsis	Barriopsis iraniana	Two hundred sixty	Ascomycota;Dothideomycetes;Botryosphaeriales;Botryosphaeriaceae;Barriopsis;Barriopsis iraniana	Barriopsis	13	Pathotroph	Plant Pathogen	NULL	NULL	Probable	NULL	Tedersoo L, et al. 2014. Science 346:1256688
ASV_641	LR993958
ASV_642	LR993959			Ascomycota	Archaeorhizomycetes	Archaeorhizomycetales	Archaeorhizomycetaceae	Archaeorhizomyces		Three hundred ten	Ascomycota;Archaeorhizomycetes;Archaeorhizomycetales;Archaeorhizomycetaceae;Archaeorhizomyces	Archaeorhizomyces	13	Saprotroph	Soil Saprotroph	Microfungus	NULL	Probable	From rhizosphere soil and coniferous ectomycorrhizal root tips (Rosling et al. 2011)	Rosling A, et al. 2011. Science 333:876-879
ASV_643	LR993960			Ascomycota	Geoglossomycetes					Three hundred thirty eight	Ascomycota;Geoglossomycetes
ASV_644	LR993961			Ascomycota	Dothideomycetes	Pleosporales	Pleosporales	Berkleasmium		Two hundred forty six	Ascomycota;Dothideomycetes;Pleosporales;Pleosporales;Berkleasmium	Berkleasmium	13	Saprotroph	Wood Saprotroph	Microfungus	NULL	Possible	Isolated from dead wood and bark (Moore 1959)	Moore RT. 1959. Mycologia 51:734-739
ASV_645	LR993962			Basidiomycota	Agaricomycetes	Agaricales				One hundred ninety eight	Basidiomycota;Agaricomycetes;Agaricales	Agaricales	7	Pathotroph-Saprotroph-Symbiotroph	Bryophyte Parasite-Dung Saprotroph-Ectomycorrhizal-Fungal Parasite-Leaf Saprotroph-Plant Parasite-Undefined Saprotroph-Wood Saprotroph	Agaricoid-Gasteroid-Microfungus-Secotioid-Yeast	NULL	Possible	Mushrooms and toadstools, Gill fungi, Agarics... lignicolous, sometimes muscicolous or fungicolous, saprobic, mycorrhizal, rarely parasitic on plants or fungi (Kirk et al. 2008)
ASV_646	LR993963	SH1723058.08FU	0.5	Basidiomycota	Agaricomycetes	Polyporales	Ganodermataceae	Ganoderma	Ganoderma mbrekobenum	Twenty three	Basidiomycota;Agaricomycetes;Polyporales;Ganodermataceae;Ganoderma;Ganoderma mbrekobenum	Ganoderma	13	Pathotroph-Saprotroph	Plant Pathogen-Wood Saprotroph	Polyporoid	White Rot	Highly Probable	Lignicolous, causing sometimes agressive white rots of timber (Cannon & Kirk 2007)	Gilbertson RL, Ryvarden L. 1987-1987. North American Polypores. Fungiflora, Oslo; Cannon PF, Kirk PM. 2007. Fungal Families of the World. CAB International, Cambridge
ASV_647	LR993964	SH1764678.08FU	1.5
ASV_648	LR993965	SH2759611.08FU	1.0	Ascomycota	Dothideomycetes	Pleosporales	Sporormiaceae	Westerdykella	Westerdykella nigra	One hundred	Ascomycota;Dothideomycetes;Pleosporales;Sporormiaceae;Westerdykella;Westerdykella nigra	Westerdykella	13	Saprotroph	Undefined Saprotroph	NULL	NULL	Probable	NULL	Tedersoo L, et al. 2014. Science 346:1256688 (doi:10.1126/science.1256688)
ASV_649	LR993966	SH2770974.08FU	2.5	Ascomycota	Dothideomycetes					One hundred sixty nine	Ascomycota;Dothideomycetes
ASV_650	LR993967			Ascomycota	Eurotiomycetes	Chaetothyriales				Four hundred eight	Ascomycota;Eurotiomycetes;Chaetothyriales
ASV_651	LR993968									Three hundred thirty
ASV_652	LR993969	SH1687071.08FU	0.5	Ascomycota	Dothideomycetes					Five hundred fourteen	Ascomycota;Dothideomycetes
ASV_653	LR993970
ASV_654	LR993971			Ascomycota	Archaeorhizomycetes					Eighty three	Ascomycota;Archaeorhizomycetes
ASV_655	LR993972	SH3374315.08FU	<0.5
ASV_656	LR993973			Basidiomycota	Agaricomycetes					One hundred eight	Basidiomycota;Agaricomycetes
ASV_657	LR993974									Four hundred thirty four
ASV_658	LR993975	SH1726625.08FU	1.0	Ascomycota	Dothideomycetes	Tubeufiales	Wiesneriomycetaceae	Wiesneriomyces	Wiesneriomyces laurinus	One hundred forty	Ascomycota;Dothideomycetes;Tubeufiales;Wiesneriomycetaceae;Wiesneriomyces;Wiesneriomyces laurinus	Wiesneriomyces_laurinus	20	Symbiotroph	Endophyte	Microfungus	NULL	Highly Probable	Host - Arecaceae	Costa IPMW, et al. 2012. Mycotaxon 119:26
ASV_659	LR993976			Basidiomycota	Agaricomycetes					Two hundred sixty three	Basidiomycota;Agaricomycetes
ASV_660	LR993977			Basidiomycota	Agaricomycetes	Sebacinales	Sebacinaceae	Sebacina		Three hundred sixty nine	Basidiomycota;Agaricomycetes;Sebacinales;Sebacinaceae;Sebacina	Sebacina	13	Symbiotroph	Ectomycorrhizal-Orchid Mycorrhizal-Root Associated Biotroph	NULL	NULL	Possible	NULL	Rinaldi AC, et al. 2008. Fungal Diversity 33:1-45; Tedersoo L, et al. 2010. Mycorrhiza 20:217-263 (pro parte); http://mycorrhizas.info/ecmf.html; Weiss et al. doi: 10.1111/nph.13977 (many guilds)
ASV_661	LR993978			Ascomycota	Eurotiomycetes	Eurotiales	Aspergillaceae	Penicillium		Three hundred ninety	Ascomycota;Eurotiomycetes;Eurotiales;Aspergillaceae;Penicillium	Penicillium	13	Saprotroph	Dung Saprotroph-Undefined Saprotroph-Wood Saprotroph	NULL	Mold, Soft Rot	Highly Probable	NULL	Duncan CG, Eslyn WE. 1966. Mycologia 58:642-664; Seehann G, et al. 1975. List of Fungi in Soft-Rot Tissue Tests. Institute fur Holzbiologie und Holzschutz, Bundesforschungsanstalt fur Forst - und Holzwirtshaft, Hamburg - Lohbrugge, Germany; Costa IPMW, et al. 2012. Mycotaxon 119:26; Bills GF, et al. 2013. Current Opinion in microbiology, 16:549-565; Tedersoo L, et al. 2014. Science 346:1256688; h…
ASV_662	LR993979	SH1733113.08FU	2.5	Ascomycota	Eurotiomycetes	Chaetothyriales	Herpotrichiellaceae	Cladophialophora		Two hundred sixty four	Ascomycota;Eurotiomycetes;Chaetothyriales;Herpotrichiellaceae;Cladophialophora	Cladophialophora	13	Saprotroph	Undefined Saprotroph	Facultative Yeast	NULL	Probable	NULL	James TY, et al. 2006. Nature 443:818-822
ASV_663	LR993980			Glomeromycota						One hundred eleven	Glomeromycota
ASV_664	LR993981			Basidiomycota	Agaricomycetes	Cantharellales	Ceratobasidaceae	Ceratobasidium		Four hundred eighty three	Basidiomycota;Agaricomycetes;Cantharellales;Ceratobasidaceae;Ceratobasidium	Ceratobasidium	13	Pathotroph-Saprotroph-Symbiotroph	Endomycorrhizal-Plant Pathogen-Undefined Saprotroph	Corticioid-Microfungus	NULL	Possible	Best known as plant pathogens, but also saprobic. Species are endomycorrhizal with a wide range of plant roots - especially of Orchidaceae but also even bryophytes (Cannon & Kirk 2007)	Cannon PF, Kirk PM. 2007. Fungal Families of the World. CAB International, Cambridge; Tedersoo L, et al. 2014. Science 346:1256688
ASV_665	LR993982	SH1691280.08FU	1.0	Basidiomycota	Agaricomycetes	Thelephorales	Thelephoraceae			Three hundred sixty two	Basidiomycota;Agaricomycetes;Thelephorales;Thelephoraceae	Thelephoraceae	9	Saprotroph-Symbiotroph	Ectomycorrhizal-Undefined Saprotroph	Clavarioid	NULL	Probable	On the ground, on soil, a few on wood. At least some speices ectomycorrhizal (Cannon & Kirk 2007)	Cannon PF, Kirk PM. 2007. Fungal Families of the World. CAB International, Cambridge
ASV_666	LR993983	SH1687446.08FU	<0.5	Ascomycota	Dothideomycetes	Pleosporales	Didymosphaeriaceae	Alloconiothyrium	Alloconiothyrium aptrootii	Three hundred twenty	Ascomycota;Dothideomycetes;Pleosporales;Didymosphaeriaceae;Alloconiothyrium;Alloconiothyrium aptrootii	Alloconiothyrium	13	Saprotroph	Soil Saprotroph	Microfungus	NULL	Highly Probable	From soil (Verkley et al. 2014)	Verkley GJM, et al. 2014. Persoonia 32:25-51
ASV_667	LR993984
ASV_668	LR993985			Ascomycota	Eurotiomycetes					Four hundred sixty two	Ascomycota;Eurotiomycetes
ASV_669	LR993986			Ascomycota						Eighty six	Ascomycota
ASV_670	LR993987			Ascomycota	Eurotiomycetes					Two hundred seventy eight	Ascomycota;Eurotiomycetes
ASV_671	LR993988									Three hundred thirty
ASV_672	LR993989	SH1745175.08FU	2.0	Ascomycota	Sordariomycetes	Microscales	Halosphaeriaceae			Ninety six	Ascomycota;Sordariomycetes;Microscales;Halosphaeriaceae	Halosphaeriaceae	9	Saprotroph	Undefined Saprotroph-Wood Saprotroph	Microfungus	NULL	Probable	Found in aquatic habitats, mostly in marine environments; saprobic on submerged or intertidal wood, occasionally associated with sand grains and similar substrata (Cannon & Kirk 2007)	Cannon PF, Kirk PM. 2007. Fungal Families of the World. CAB International, Cambridge
ASV_673	LR993990									Three hundred fourteen
ASV_674	LR993991									Three hundred thirty two
ASV_675	LR993992			Ascomycota	Lecanoromycetes	Lecanorales				Twenty two	Ascomycota;Lecanoromycetes;Lecanorales	Lecanorales	7	Pathotroph-Symbiotroph	Lichen Parasite-Lichenized	Microfungus-Thallus	NULL	Probable	Lichenized with green algae, occasionally lichenicolous, on rocks, mosses and wood (Cannon & Kirk 2007); ...an order of mostly lichen-forming fungi (Kirk et al. 2008)	Cannon PF, Kirk PM. 2007. Fungal Families of the World. CAB International, Cambridge; Kirk PM et al. 2008. Dictionary of the Fungi. Tenth Edition. CAB International, Wallingford; Esslinger TL. 2014. North Dakota State University (http://www.ndsu.edu/pubweb/~esslinge/chcklst/chcklst7.htm)
ASV_676	LR993993			Ascomycota	Leotiomycetes	Helotiales	Helotiaceae	Scytalidium	Scytalidium cuboideum	One hundred thirty	Ascomycota;Leotiomycetes;Helotiales;Helotiaceae;Scytalidium;Scytalidium cuboideum	Scytalidium_cuboideum	20	Pathotroph	Animal Pathogen	NULL	NULL	Probable	Likely opportunistic human pathogen (Irinyi et al. 2015)	Irinyi L, et al. 2015. Medical Mycology 53:313-337
ASV_677	LR993994	SH1711009.08FU	2.0	Basidiomycota	Agaricomycetes	Trechisporales				Four hundred eighty seven	Basidiomycota;Agaricomycetes;Trechisporales
ASV_678	LR993995
ASV_679	LR993996
ASV_680	LR993997			Ascomycota	Orbiliomycetes	Orbilliales				Two hundred nineteen	Ascomycota;Orbiliomycetes;Orbilliales
ASV_681	LR993998	SH1692546.08FU	1.0	Ascomycota	Pezizomycetes	Pezizales				Four hundred fifty two	Ascomycota;Pezizomycetes;Pezizales
ASV_682	LR993999	SH1744613.08FU	<0.5	Ascomycota	Dothideomycetes	Capnodiales	Cladosporiaceae	Cladosporium	Cladosporium sphaerospermum	Four hundred sixty four	Ascomycota;Dothideomycetes;Capnodiales;Cladosporiaceae;Cladosporium;Cladosporium sphaerospermum	Cladosporium_sphaerospermum	20	Symbiotroph	Endophyte	Microfungus	NULL	Highly Probable	Endophyte detection method-culture (David et al. 2016)	David AS, et al. 2016. Microbial Ecology 71:912-926
ASV_683	LR994000	SH1794898.08FU	<0.5	Basidiomycota	Agaricomycetes	Thelephorales	Thelephoraceae			Three hundred eighty one	Basidiomycota;Agaricomycetes;Thelephorales;Thelephoraceae	Thelephoraceae	9	Saprotroph-Symbiotroph	Ectomycorrhizal-Undefined Saprotroph	Clavarioid	NULL	Probable	On the ground, on soil, a few on wood. At least some speices ectomycorrhizal (Cannon & Kirk 2007)	Cannon PF, Kirk PM. 2007. Fungal Families of the World. CAB International, Cambridge
ASV_684	LR994001	SH1764154.08FU	0.5
ASV_685	LR994002	SH1681589.08FU	1.0	Ascomycota	Dothideomycetes	Pleosporales				Five hundred twelve	Ascomycota;Dothideomycetes;Pleosporales
ASV_686	LR994003	SH1845064.08FU	1.0	Basidiomycota	Agaricomycetes	Boletales	Boletaceae	Xerocomus		Sixty six	Basidiomycota;Agaricomycetes;Boletales;Boletaceae;Xerocomus	Xerocomus	13	Symbiotroph	Ectomycorrhizal	Boletoid	NULL	Highly Probable	NULL	Tedersoo L, et al. 2010. Mycorrhiza 20:217-263; http://mycorrhizas.info/ecmf.html
ASV_687	LR994004	SH1696693.08FU	1.5	Ascomycota	Eurotiomycetes	Eurotiales	Aspergillaceae	Penicillium	Penicillium euglaucum	Four hundred eleven	Ascomycota;Eurotiomycetes;Eurotiales;Aspergillaceae;Penicillium;Penicillium euglaucum	Penicillium	13	Saprotroph	Dung Saprotroph-Undefined Saprotroph-Wood Saprotroph	NULL	Mold, Soft Rot	Highly Probable	NULL	Duncan CG, Eslyn WE. 1966. Mycologia 58:642-664; Seehann G, et al. 1975. List of Fungi in Soft-Rot Tissue Tests. Institute fur Holzbiologie und Holzschutz, Bundesforschungsanstalt fur Forst - und Holzwirtshaft, Hamburg - Lohbrugge, Germany; Costa IPMW, et al. 2012. Mycotaxon 119:26; Bills GF, et al. 2013. Current Opinion in microbiology, 16:549-565; Tedersoo L, et al. 2014. Science 346:1256688; h…
ASV_688	LR994005			Ascomycota	Eurotiomycetes					Four hundred sixty one	Ascomycota;Eurotiomycetes
ASV_689	LR994006
ASV_690	LR994007
ASV_691	LR994008	SH1687349.08FU	1.0	Ascomycota	Dothideomycetes	Pleosporales	Phaeosphaeriaceae	Phaeodothis	Phaeodothis winteri	Three hundred twenty two	Ascomycota;Dothideomycetes;Pleosporales;Phaeosphaeriaceae;Phaeodothis;Phaeodothis winteri	Phaeodothis	13	Saprotroph	Undefined Saprotroph	NULL	NULL	Probable	NULL	Tedersoo L, et al. 2014. Science 346:1256688
ASV_692	LR994009	SH1725144.08FU	1.0	Ascomycota	Eurotiomycetes	Chaetothyriales				Five hundred nine	Ascomycota;Eurotiomycetes;Chaetothyriales
ASV_693	LR994010									Three hundred thirty
ASV_694	LR994011			Glomeromycota						Two hundred twenty five	Glomeromycota
ASV_695	LR994012			Ascomycota						Four hundred seventy one	Ascomycota
ASV_696	LR994013			Basidiomycota	Agaricomycetes	Agaricales	Lyophyllaceae	Gerhardtia		Four hundred twenty six	Basidiomycota;Agaricomycetes;Agaricales;Lyophyllaceae;Gerhardtia	Lyophyllaceae	9	Pathotroph-Saprotroph-Symbiotroph	Ectomycorrhizal-Fungal Pathogen-Undefined Saprotroph	Agaricoid	NULL	Possible	NULL	Kirk PM, Cannon PF, Minter DW, Stalpers JA 2008. Dictionary of the Fungi, 10th Ed. CAB International: Wallingford
ASV_697	LR994014	SH1692826.08FU	0.5	Ascomycota	Eurotiomycetes	Eurotiales	Aspergillaceae	Penicillium	Penicillium erubescens	Four hundred forty seven	Ascomycota;Eurotiomycetes;Eurotiales;Aspergillaceae;Penicillium;Penicillium erubescens	Penicillium	13	Saprotroph	Dung Saprotroph-Undefined Saprotroph-Wood Saprotroph	NULL	Mold, Soft Rot	Highly Probable	NULL	Duncan CG, Eslyn WE. 1966. Mycologia 58:642-664; Seehann G, et al. 1975. List of Fungi in Soft-Rot Tissue Tests. Institute fur Holzbiologie und Holzschutz, Bundesforschungsanstalt fur Forst - und Holzwirtshaft, Hamburg - Lohbrugge, Germany; Costa IPMW, et al. 2012. Mycotaxon 119:26; Bills GF, et al. 2013. Current Opinion in microbiology, 16:549-565; Tedersoo L, et al. 2014. Science 346:1256688; h…
ASV_698	LR994015	SH1735512.08FU	1.0	Basidiomycota	Tremellomycetes	Tremellales	Trimorphomycetaceae	Saitozyma	Saitozyma podzolica	Three hundred forty five	Basidiomycota;Tremellomycetes;Tremellales;Trimorphomycetaceae;Saitozyma;Saitozyma podzolica	Tremellales	7	Pathotroph-Saprotroph-Symbiotroph	Fungal Parasite-Undefined Saprotroph	Tremelloid-Yeast	NULL	Possible	The order contains both teleomorphic and anamorphic species, most of the latter being yeasts	Sterkenburg E, et al. 2015. New Phytologist 207:1145-1158
ASV_699	LR994016									Three hundred ninety three
ASV_700	LR994017									Four hundred thirty five
ASV_701	LR994018			Ascomycota	Pezizomycetes					Fifty nine	Ascomycota;Pezizomycetes
ASV_702	LR994019			Ascomycota	Eurotiomycetes	Chaetothyriales	Herpotrichiellaceae			One hundred eighty three	Ascomycota;Eurotiomycetes;Chaetothyriales;Herpotrichiellaceae	Herpotrichiellaceae	9	Pathotroph-Saprotroph	Animal Pathogen-Fungal Parasite-Undefined Saprotroph	Facultative Yeast-Microfungus	NULL	Probable	Mostly saprobic on plants or other fungi, isolated from soil etc., and from medical sources (Cannon & Kirk 2007)	Cannon PF, Kirk PM. 2007. Fungal Families of the World. CAB International, Cambridge
ASV_703	LR994020			Ascomycota	Dothideomycetes	Pleosporales				Four hundred thirty eight	Ascomycota;Dothideomycetes;Pleosporales
ASV_704	LR994021			Ascomycota	Dothideomycetes	Pleosporales	Coniothyiaceae	Hazslinkszkyomyces	Hazslinkszkyomyces aloes	One hundred thirty six	Ascomycota;Dothideomycetes;Pleosporales;Coniothyiaceae;Hazslinkszkyomyces;Hazslinkszkyomyces aloes
ASV_705	LR994022			Ascomycota	Eurotiomycetes	Eurotiales	Aspergillaceae	Penicillium	Penicillium pimiteouiense	Four hundred forty nine	Ascomycota;Eurotiomycetes;Eurotiales;Aspergillaceae;Penicillium;Penicillium pimiteouiense	Penicillium	13	Saprotroph	Dung Saprotroph-Undefined Saprotroph-Wood Saprotroph	NULL	Mold, Soft Rot	Highly Probable	NULL	Duncan CG, Eslyn WE. 1966. Mycologia 58:642-664; Seehann G, et al. 1975. List of Fungi in Soft-Rot Tissue Tests. Institute fur Holzbiologie und Holzschutz, Bundesforschungsanstalt fur Forst - und Holzwirtshaft, Hamburg - Lohbrugge, Germany; Costa IPMW, et al. 2012. Mycotaxon 119:26; Bills GF, et al. 2013. Current Opinion in microbiology, 16:549-565; Tedersoo L, et al. 2014. Science 346:1256688; h…
ASV_706	LR994023			Ascomycota	Archaeorhizomycetes					Sixty two	Ascomycota;Archaeorhizomycetes
ASV_707	LR994024			Ascomycota	Dothideomycetes					One hundred eighty seven	Ascomycota;Dothideomycetes
ASV_708	LR994025	SH1688709.08FU	1.5	Ascomycota	Dothideomycetes	Pleosporales	Pleosporaceae	Curvularia	Curvularia lunata	One hundred thirty five	Ascomycota;Dothideomycetes;Pleosporales;Pleosporaceae;Curvularia;Curvularia lunata	Curvularia_lunata	20	Pathotroph-Symbiotroph	Endophyte-Plant Pathogen	NULL	NULL	Possible	Host - Asteraceae	Costa IPMW, et al. 2012. Mycotaxon 119:26; http://www.apsnet.org/publications/commonnames/Pages/default.aspx
ASV_709	LR994026
ASV_710	LR994027	SH3400575.08FU	0.5	Ascomycota	Dothideomycetes					Seventy seven	Ascomycota;Dothideomycetes
ASV_711	LR994028			Glomeromycota						Two hundred twenty six	Glomeromycota
ASV_712	LR994029			Glomeromycota						Two hundred twenty seven	Glomeromycota
ASV_713	LR994030	SH1735359.08FU	3.0	Ascomycota	Dothideomycetes	Pleosporales	Didymosphaeriaceae	Phoma		One hundred three	Ascomycota;Dothideomycetes;Pleosporales;Didymosphaeriaceae;Phoma	Phoma	13	Pathotroph-Saprotroph-Symbiotroph	Endophyte-Dung Saprotroph-Lichen Parasite-Litter Saprotroph-Plant Pathogen-Soil Saprotroph-Wood Saprotroph	Microfungus	Soft Rot	Possible	NULL	Richardson MJ. 1972. Transactions of the British Mycological Society 58:37-48; Seehann G, et al. 1975. List of Fungi in Soft-Rot Tissue Tests. Institute fur Holzbiologie und Holzschutz, Bundesforschungsanstalt fur Forst - und Holzwirtshaft, Hamburg - Lohbrugge, Germany; de Gruyter J, et al. 2010. Mycologia. 102:1066-1081; Costa IPMW, et al. 2012. Mycotaxon 119:26; Tedersoo L, et al. 2014. Science…
ASV_714	LR994031			Ascomycota	Dothideomycetes					Two hundred eighty	Ascomycota;Dothideomycetes
ASV_715	LR994032			Ascomycota	Dothideomycetes	Capnodiales				Four hundred thirty two	Ascomycota;Dothideomycetes;Capnodiales
ASV_716	LR994033	SH1698956.08FU	1.5	Ascomycota	Eurotiomycetes	Eurotiales	Aspergillaceae	Penicillium		Four hundred fifty	Ascomycota;Eurotiomycetes;Eurotiales;Aspergillaceae;Penicillium	Penicillium	13	Saprotroph	Dung Saprotroph-Undefined Saprotroph-Wood Saprotroph	NULL	Mold, Soft Rot	Highly Probable	NULL	Duncan CG, Eslyn WE. 1966. Mycologia 58:642-664; Seehann G, et al. 1975. List of Fungi in Soft-Rot Tissue Tests. Institute fur Holzbiologie und Holzschutz, Bundesforschungsanstalt fur Forst - und Holzwirtshaft, Hamburg - Lohbrugge, Germany; Costa IPMW, et al. 2012. Mycotaxon 119:26; Bills GF, et al. 2013. Current Opinion in microbiology, 16:549-565; Tedersoo L, et al. 2014. Science 346:1256688; h…
ASV_717	LR994034
ASV_718	LR994035	SH2771428.08FU	2.5	Ascomycota	Eurotiomycetes	Chaetothyriales				Five hundred eight	Ascomycota;Eurotiomycetes;Chaetothyriales
ASV_719	LR994036	SH1709617.08FU	0.5	Basidiomycota	Agaricomycetes	Russulales	Russulaceae	Lactifluus	Lactifluus volemoides	Three hundred forty six	Basidiomycota;Agaricomycetes;Russulales;Russulaceae;Lactifluus;Lactifluus volemoides	Lactifluus	13	Symbiotroph	Ectomycorrhizal	Agaricoid	NULL	Highly Probable	NULL	List compiled by Sara Branco with input from Nhu Nguyen and Else Vellinga
ASV_720	LR994037									Five hundred seventeen
ASV_721	LR994038									Two hundred eleven
ASV_722	LR994039	SH1670487.08FU	1.0
ASV_723	LR994040	SH1676299.08FU	0.5	Ascomycota	Eurotiomycetes	Eurotiales	Trichomaceae	Talaromyces	Talaromyces verruculosus	Three hundred seventy four	Ascomycota;Eurotiomycetes;Eurotiales;Trichomaceae;Talaromyces;Talaromyces verruculosus	Talaromyces	13	Saprotroph	Undefined Saprotroph	NULL	NULL	Probable	NULL	Tedersoo L, et al. 2014. Science 346:1256688
ASV_724	LR994041	SH1721908.08FU	1.5	Basidiomycota	Agaricomycetes	Cantharellales	Tulasnellaceae				Basidiomycota;Agaricomycetes;Cantharellales;Tulasnellaceae	Tulasnellaceae	9	Saprotroph-Symbiotroph	Ectomycorrhizal-Undefined Saprotroph	Corticioid	NULL	Probable	Typically found on decaying wood and other rotting vegetation, presumably saprobic in nutrition. Many anamorphic taxa have mycorrhizal associations with orchids. The linkages between teleomorph and anamorph need further study; some Epulorhiza species have associations with the Sebacinaceae rather than Tulasnellaceae (Cannon & Kirk 2007)	Cannon PF, Kirk PM. 2007. Fungal Families of the World. CAB International, Cambridge
ASV_725	LR994042	SH1689619.08FU	<0.5	Basidiomycota	Agaricomycetes	Russulales	Russulaceae	Russula		Three hundred ninety five	Basidiomycota;Agaricomycetes;Russulales;Russulaceae;Russula	Russula	13	Symbiotroph	Ectomycorrhizal	Agaricoid	NULL	Highly Probable	NULL	Rinaldi AC, et al. 2008. Fungal Diversity 33:1-45; Tedersoo L, et al. 2010. Mycorrhiza 20:217-263; http://mycorrhizas.info/ecmf.html
ASV_726	LR994043
ASV_727	LR994044	SH1712491.08FU	0.5	Ascomycota	Dothideomycetes	Pleosporales	Didymosphaeriaceae	Phoma		Five hundred two	Ascomycota;Dothideomycetes;Pleosporales;Didymosphaeriaceae;Phoma	Phoma	13	Pathotroph-Saprotroph-Symbiotroph	Endophyte-Dung Saprotroph-Lichen Parasite-Litter Saprotroph-Plant Pathogen-Soil Saprotroph-Wood Saprotroph	Microfungus	Soft Rot	Possible	NULL	Richardson MJ. 1972. Transactions of the British Mycological Society 58:37-48; Seehann G, et al. 1975. List of Fungi in Soft-Rot Tissue Tests. Institute fur Holzbiologie und Holzschutz, Bundesforschungsanstalt fur Forst - und Holzwirtshaft, Hamburg - Lohbrugge, Germany; de Gruyter J, et al. 2010. Mycologia. 102:1066-1081; Costa IPMW, et al. 2012. Mycotaxon 119:26; Tedersoo L, et al. 2014. Science…
ASV_728	LR994045	SH1794858.08FU	1.0	Basidiomycota	Agaricomycetes	Thelephorales	Thelephoraceae			Four hundred ninety nine	Basidiomycota;Agaricomycetes;Thelephorales;Thelephoraceae	Thelephoraceae	9	Saprotroph-Symbiotroph	Ectomycorrhizal-Undefined Saprotroph	Clavarioid	NULL	Probable	On the ground, on soil, a few on wood. At least some speices ectomycorrhizal (Cannon & Kirk 2007)	Cannon PF, Kirk PM. 2007. Fungal Families of the World. CAB International, Cambridge
ASV_729	LR994046
ASV_730	LR994047	SH1695518.08FU	1.5	Ascomycota	Eurotiomycetes	Eurotiales	Aspergillaceae	Penicillium		Four hundred twelve	Ascomycota;Eurotiomycetes;Eurotiales;Aspergillaceae;Penicillium	Penicillium	13	Saprotroph	Dung Saprotroph-Undefined Saprotroph-Wood Saprotroph	NULL	Mold, Soft Rot	Highly Probable	NULL	Duncan CG, Eslyn WE. 1966. Mycologia 58:642-664; Seehann G, et al. 1975. List of Fungi in Soft-Rot Tissue Tests. Institute fur Holzbiologie und Holzschutz, Bundesforschungsanstalt fur Forst - und Holzwirtshaft, Hamburg - Lohbrugge, Germany; Costa IPMW, et al. 2012. Mycotaxon 119:26; Bills GF, et al. 2013. Current Opinion in microbiology, 16:549-565; Tedersoo L, et al. 2014. Science 346:1256688; h…
ASV_731	LR994048	SH1697459.08FU	1.0	Ascomycota	Eurotiomycetes	Eurotiales	Aspergillaceae	Aspergillus	Aspergillus citocrescens	Three hundred three	Ascomycota;Eurotiomycetes;Eurotiales;Aspergillaceae;Aspergillus;Aspergillus citocrescens	Aspergillus	13	Pathotroph-Saprotroph-Symbiotroph	Animal Pathogen-Endophyte-Plant Saprotroph-Soil Saprotroph-Undefined Saprotroph-Wood Saprotroph	Microfungus	NULL	Probable	NULL	Seehann G, et al. 1975. List of Fungi in Soft-Rot Tissue Tests. Institute fur Holzbiologie und Holzschutz, Bundesforschungsanstalt fur Forst - und Holzwirtshaft, Hamburg - Lohbrugge, Germany; Tedersoo L, et al. 2014. Science 346:1256688; Irinyi L, et al. 2015. Medical Mycology 53:313-337; Massimo NC, et al. 2015. Microbial Ecology 70:61-76; http://www.apsnet.org/publications/commonnames/Pages/def…
ASV_732	LR994049			Ascomycota	Dothideomycetes	Pleosporales				Four hundred thirteen	Ascomycota;Dothideomycetes;Pleosporales
ASV_733	LR994050
ASV_734	LR994051			Ascomycota	Eurotiomycetes	Chaetothyriales	Herpotrichiellaceae			One hundred eighty two	Ascomycota;Eurotiomycetes;Chaetothyriales;Herpotrichiellaceae	Herpotrichiellaceae	9	Pathotroph-Saprotroph	Animal Pathogen-Fungal Parasite-Undefined Saprotroph	Facultative Yeast-Microfungus	NULL	Probable	Mostly saprobic on plants or other fungi, isolated from soil etc., and from medical sources (Cannon & Kirk 2007)	Cannon PF, Kirk PM. 2007. Fungal Families of the World. CAB International, Cambridge
ASV_735	LR994052	SH1800198.08FU	1.0	Ascomycota	Pezizomycetes	Pezizales	Ascobolaceae	Ascobolus		Two hundred four	Ascomycota;Pezizomycetes;Pezizales;Ascobolaceae;Ascobolus	Ascobolus	13	Saprotroph	Dung Saprotroph-Wood Saprotroph	NULL	Soft Rot	Probable	NULL	Duncan CG, Eslyn WE. 1966. Mycologia 58:642-645; Bell A.ÔøΩÔøΩ1983. Dung Fungi: An Illustrated Guide to Coprophilous Fungi in New Zealand. Victoria University Press, Wellington; Tedersoo L, et al. 2014. Science 346:1256691
ASV_736	LR994053			Basidiomycota	Agaricomycetes	Agaricales	Entolomataceae	Clitopilus	Clitopilus hobsonii	Three hundred thirty four	Basidiomycota;Agaricomycetes;Agaricales;Entolomataceae;Clitopilus;Clitopilus hobsonii	Clitopilus	13	Saprotroph	Undefined Saprotroph	Agaricoid	NULL	Probable	NULL	Tedersoo L, et al. 2014. Science 346:1256688
ASV_737	LR994054	SH2781829.08FU	1.5	Glomeromycota	Glomeromycetes	Glomerales	Glomeraceae	Glomus	Glomus indicum	One hundred eighty four	Glomeromycota;Glomeromycetes;Glomerales;Glomeraceae;Glomus;Glomus indicum	Glomus	13	Symbiotroph	Arbuscular Mycorrhizal	NULL	NULL	Highly Probable	NULL	Redecker D, et al. 2013. Mycorrhiza 23:515-531
ASV_738	LR994055									Four hundred thirty six
ASV_739	LR994056			Basidiomycota	Agaricomycetes	Agaricales				Seventy three	Basidiomycota;Agaricomycetes;Agaricales	Agaricales	7	Pathotroph-Saprotroph-Symbiotroph	Bryophyte Parasite-Dung Saprotroph-Ectomycorrhizal-Fungal Parasite-Leaf Saprotroph-Plant Parasite-Undefined Saprotroph-Wood Saprotroph	Agaricoid-Gasteroid-Microfungus-Secotioid-Yeast	NULL	Possible	Mushrooms and toadstools, Gill fungi, Agarics... lignicolous, sometimes muscicolous or fungicolous, saprobic, mycorrhizal, rarely parasitic on plants or fungi (Kirk et al. 2008)	Kirk PM et al. 2008. Dictionary of the Fungi. Tenth Edition. CAB International, Wallingford
ASV_740	LR994057			Ascomycota	Dothideomycetes					Twenty seven	Ascomycota;Dothideomycetes
ASV_741	LR994058
ASV_742	LR994059			Ascomycota	Archaeorhizomycetes	Archaeorhizomycetales	Archaeorhizomycetaceae	Archaeorhizomyces		Three hundred seven	Ascomycota;Archaeorhizomycetes;Archaeorhizomycetales;Archaeorhizomycetaceae;Archaeorhizomyces	Archaeorhizomyces	13	Saprotroph	Soil Saprotroph	Microfungus	NULL	Probable	From rhizosphere soil and coniferous ectomycorrhizal root tips (Rosling et al. 2011)	Rosling A, et al. 2011. Science 333:876-879
ASV_743	LR994060			Ascomycota	Dothideomycetes	Pleosporales				Seventy eight	Ascomycota;Dothideomycetes;Pleosporales
ASV_744	LR994061
ASV_745	LR994062			Ascomycota	Archaeorhizomycetes					Sixty one	Ascomycota;Archaeorhizomycetes
ASV_746	LR994063			Ascomycota	Dothideomycetes	Pleosporales	Tetraplosphaeriaceae	Polyplosphaeria		One hundred sixty seven	Ascomycota;Dothideomycetes;Pleosporales;Tetraplosphaeriaceae;Polyplosphaeria	Polyplosphaeria	13	Saprotroph	Undefined Saprotroph	NULL	NULL	Probable	NULL	Tedersoo L, et al. 2014. Science 346:1256688
ASV_747	LR994064			Ascomycota	Dothideomycetes	Pleosporales	Pleosporaceae	Cryptocoryneum		Two hundred forty seven	Ascomycota;Dothideomycetes;Pleosporales;Pleosporaceae;Cryptocoryneum	Pleosporaceae	9	Pathotroph-Saprotroph	Endophyte-Lichen Parasite-Plant Pathogen-Undefined Saprotroph	Microfungus	NULL	Probable	Necrotrophic pathogens and saprobes, especially associated with grasses. Many species are seed-borne (Cannon & Kirk 2007)	Cannon PF, Kirk PM. 2007. Fungal Families of the World. CAB International, Cambridge; David AS, et al. 2016. Microbial Ecology 71:912-926; Lawrey JD, Diederich P. 2016. URL: http://www.lichenicolous.net [24 May 2017]
ASV_748	LR994065			Ascomycota	Dothideomycetes					Seventy six	Ascomycota;Dothideomycetes
ASV_749	LR994066									Four hundred eighty one
ASV_750	LR994067	SH1721277.08FU	0.5	Basidiomycota	Agaricomycetes	Agaricales	Inocybaceae	Inocybe		Three hundred ninety nine	Basidiomycota;Agaricomycetes;Agaricales;Inocybaceae;Inocybe	Inocybe	13	Symbiotroph	Ectomycorrhizal	Agaricoid	NULL	Highly Probable	Sensu stricto (Matheny 2009).	Rinaldi AC, et al. 2008. Fungal Diversity 33:1-45; Matheny PB. 2009. McIlvainea 18:11-21; Tedersoo L, et al. 2010. Mycorrhiza 20:217-263; http://mycorrhizas.info/ecmf.html
ASV_751	LR994068	SH1674255.08FU	1.0	Ascomycota	Pezizomycetes					Forty eight	Ascomycota;Pezizomycetes
ASV_752	LR994069
ASV_753	LR994070	SH2769912.08FU	3.0	Ascomycota	Eurotiomycetes	Eurotiales	Aspergillaceae	Penicillium		Four hundred twelve	Ascomycota;Eurotiomycetes;Eurotiales;Aspergillaceae;Penicillium	Penicillium	13	Saprotroph	Dung Saprotroph-Undefined Saprotroph-Wood Saprotroph	NULL	Mold, Soft Rot	Highly Probable	NULL	Duncan CG, Eslyn WE. 1966. Mycologia 58:642-664; Seehann G, et al. 1975. List of Fungi in Soft-Rot Tissue Tests. Institute fur Holzbiologie und Holzschutz, Bundesforschungsanstalt fur Forst - und Holzwirtshaft, Hamburg - Lohbrugge, Germany; Costa IPMW, et al. 2012. Mycotaxon 119:26; Bills GF, et al. 2013. Current Opinion in microbiology, 16:549-565; Tedersoo L, et al. 2014. Science 346:1256688; h…
ASV_754	LR994071			Ascomycota	Dothideomycetes	Acrospermales	Acrospermales	Leptodiscella		One hundred sixty nine	Ascomycota;Dothideomycetes;Acrospermales;Acrospermales;Leptodiscella	Leptodiscella	13	Saprotroph	Undefined Saprotroph	NULL	NULL	Probable	NULL	Tedersoo L, et al. 2014. Science 346:1256688
ASV_755	LR994072	SH1691031.08FU	0.5	Basidiomycota	Agaricomycetes	Thelephorales	Thelephoraceae	Tomentella	Tomentella capitata	Four hundred ninety nine	Basidiomycota;Agaricomycetes;Thelephorales;Thelephoraceae;Tomentella;Tomentella capitata	Tomentella	13	Symbiotroph	Ectomycorrhizal	Corticioid	NULL	Highly Probable	NULL	Rinaldi AC, et al. 2008. Fungal Diversity 33:1-45; Tedersoo L, et al. 2010. Mycorrhiza 20:217-263; http://mycorrhizas.info/ecmf.html
ASV_756	LR994073	SH1796796.08FU	1.5	Ascomycota	Dothideomycetes	Jahnulales	Aliquandostipitaceae	Xylomyces		Two hundred twenty two	Ascomycota;Dothideomycetes;Jahnulales;Aliquandostipitaceae;Xylomyces	Xylomyces	13	Saprotroph	Undefined Saprotroph	NULL	NULL	Probable	NULL	Tedersoo L, et al. 2014. Science 346:1256688
ASV_757	LR994074			Ascomycota						Four hundred two	Ascomycota
ASV_758	LR994075
ASV_759	LR994076	SH1668466.08FU	1.0	Ascomycota	Pezizomycetes	Pezizales	Pezizaceae			Thirty one	Ascomycota;Pezizomycetes;Pezizales;Pezizaceae	Pezizaceae	9	Saprotroph-Symbiotroph	Dung Saprotroph-Ectomycorrhizal-Litter Saprotroph-Undefined Saprotroph	Pezizoid	NULL	Possible	Saprobic or ectomycorrhizal, on or in soil, leafmould etc., some species associated with dung or fire sites (Cannon & Kirk 2007)	Cannon PF, Kirk PM. 2007. Fungal Families of the World. CAB International, Cambridge
ASV_760	LR994077			Ascomycota	Dothideomycetes	Venturiales	Venturiaceae	Venturia		Three hundred eighty four	Ascomycota;Dothideomycetes;Venturiales;Venturiaceae;Venturia	Venturia	13	Pathotroph	Plant Pathogen	NULL	NULL	Probable	NULL	Tedersoo L, et al. 2014. Science 346:1256688 (doi:10.1126/science.1256688)
ASV_761	LR994078			Ascomycota						One hundred sixty five	Ascomycota
ASV_762	LR994079			Ascomycota	Eurotiomycetes	Eurotiales	Aspergillaceae	Aspergillus	Aspergillus aculeatus	Four hundred sixty eight	Ascomycota;Eurotiomycetes;Eurotiales;Aspergillaceae;Aspergillus;Aspergillus aculeatus	Aspergillus_aculeatus	20	Pathotroph	Plant Pathogen	Microfungus	NULL	Probable	NULL	http://www.apsnet.org/publications/commonnames/Pages/default.aspx
ASV_763	LR994080	SH1691075.08FU	1.0	Basidiomycota	Agaricomycetes	Thelephorales				Three hundred sixty two	Basidiomycota;Agaricomycetes;Thelephorales
ASV_764	LR994081			Ascomycota	Pezizomycetes					Fifty nine	Ascomycota;Pezizomycetes
ASV_765	LR994082	SH2772744.08FU	1.0	Ascomycota	Orbiliomycetes	Orbilliales	Orbiliaceae	Orbilia	Orbilia tenuissima	One hundred ninety	Ascomycota;Orbiliomycetes;Orbilliales;Orbiliaceae;Orbilia;Orbilia tenuissima	Orbilia	13	Saprotroph	Wood Saprotroph	Microfungus	NULL	Probable	Saprobic, found especially on wood in both wet and dry habitats. Many species are nematophagous, forming adhesive knobs, nets or ring-like traps in the presence of a food source; perhaps a strategy for life in low-nitrogen environments. There have been reports of associations with algae for a few species, but an established lichen association appears not to exist (Cannon & Kirk 2007)	Cannon PF, Kirk PM. 2007. Fungal Families of the World. CAB International, Cambridge; Tedersoo L, et al. 2014. Science 346:1256688
ASV_766	LR994083									One hundred thirty eight
ASV_767	LR994084	SH2787647.08FU	2.0	Ascomycota	Eurotiomycetes	Eurotiales				Three hundred ninety one	Ascomycota;Eurotiomycetes;Eurotiales	Eurotiales	7	Saprotroph	Undefined Saprotroph	Microfungus	NULL	Possible	NULL	Sterkenburg E, et al. 2015. New Phytologist 207:1145-1158
ASV_768	LR994085									Two hundred sixty seven
ASV_769	LR994086			Ascomycota						Seventeen	Ascomycota
ASV_770	LR994087	SH1725746.08FU	<0.5
ASV_771	LR994088									Seven
ASV_772	LR994089	SH1841233.08FU	0.5	Mucoromycota	Mucoromycotina	Mucoromycotina	Mucoromycotina	Bifiguratus	Bifiguratus adelaidae	Eight	Mucoromycota;Mucoromycotina;Mucoromycotina;Mucoromycotina;Bifiguratus;Bifiguratus adelaidae	Bifiguratus	13	Saprotroph-Symbiotroph	Endophyte-Soil Saprotroph	Microfungus-Yeast	NULL	Probable	NULL	Torres-Cruz J, et al. 2017. Mycologia 109:363-378
ASV_773	LR994090			Basidiomycota	Agaricomycetes	Agaricales	Inocybaceae	inocybe		Two hundred eighteen	Basidiomycota;Agaricomycetes;Agaricales;Inocybaceae;inocybe	Inocybaceae	9	Symbiotroph	Ectomycorrhizal	Agaricoid	NULL	Probable	Sensu stricto with the exclusion of Crepidotaceae, Tubariaceae, and Chromocyphellaceae; Pharmacology: muscarine, psilocybin, aeruginascen, unclarified alkaloids, or none	Matheny PB. 2009. McIlvainea 18:11-21
ASV_774	LR994091			Ascomycota	Dothideomycetes	Capnodiales				Four hundred thirty three	Ascomycota;Dothideomycetes;Capnodiales
ASV_775	LR994092			Ascomycota	Eurotiomycetes	Eurotiales	Trichomaceae	Talaromyces	Talaromyces leycettanus	Three hundred seventy three	Ascomycota;Eurotiomycetes;Eurotiales;Trichomaceae;Talaromyces;Talaromyces leycettanus	Talaromyces	13	Saprotroph	Undefined Saprotroph	NULL	NULL	Probable	NULL	Tedersoo L, et al. 2014. Science 346:1256688
ASV_776	LR994093			Ascomycota	Dothideomycetes	Pleosporales				Four hundred fourteen	Ascomycota;Dothideomycetes;Pleosporales
ASV_777	LR994094			Ascomycota	Eurotiomycetes	Eurotiales	Aspergillaceae	Penicillium	Penicillium pimiteouiense	Four hundred forty nine	Ascomycota;Eurotiomycetes;Eurotiales;Aspergillaceae;Penicillium;Penicillium pimiteouiense	Penicillium	13	Saprotroph	Dung Saprotroph-Undefined Saprotroph-Wood Saprotroph	NULL	Mold, Soft Rot	Highly Probable	NULL	Duncan CG, Eslyn WE. 1966. Mycologia 58:642-664; Seehann G, et al. 1975. List of Fungi in Soft-Rot Tissue Tests. Institute fur Holzbiologie und Holzschutz, Bundesforschungsanstalt fur Forst - und Holzwirtshaft, Hamburg - Lohbrugge, Germany; Costa IPMW, et al. 2012. Mycotaxon 119:26; Bills GF, et al. 2013. Current Opinion in microbiology, 16:549-565; Tedersoo L, et al. 2014. Science 346:1256688; h…
ASV_778	LR994095
ASV_779	LR994096									Two hundred forty five
ASV_780	LR994097
ASV_781	LR994098			Ascomycota	Eurotiomycetes	Chaetothyriales	Herpotrichiellaceae			Three hundred thirty five	Ascomycota;Eurotiomycetes;Chaetothyriales;Herpotrichiellaceae	Herpotrichiellaceae	9	Pathotroph-Saprotroph	Animal Pathogen-Fungal Parasite-Undefined Saprotroph	Facultative Yeast-Microfungus	NULL	Probable	Mostly saprobic on plants or other fungi, isolated from soil etc., and from medical sources (Cannon & Kirk 2007)	Cannon PF, Kirk PM. 2007. Fungal Families of the World. CAB International, Cambridge
ASV_782	LR994099
ASV_783	LR994100	SH1702718.08FU	1.5	Basidiomycota	Agaricomycetes	Cantharellales	Ceratobasidaceae	Thanatephorus	Thanatephorus cucumeris	Two hundred seventy two	Basidiomycota;Agaricomycetes;Cantharellales;Ceratobasidaceae;Thanatephorus;Thanatephorus cucumeris	Thanatephorus_cucumeris	20	Pathotroph-Symbiotroph	Endophyte-Plant Pathogen	NULL	NULL	Possible	Host - Fabaceae	Costa IPMW, et al. 2012. Mycotaxon 119:26; http://www.apsnet.org/publications/commonnames/Pages/default.aspx
ASV_784	LR994101	SH1694575.08FU	<0.5	Ascomycota	Eurotiomycetes	Eurotiales	Aspergillaceae	Penicillium	Penicillium daleae	Four hundred seventy eight	Ascomycota;Eurotiomycetes;Eurotiales;Aspergillaceae;Penicillium;Penicillium daleae	Penicillium	13	Saprotroph	Dung Saprotroph-Undefined Saprotroph-Wood Saprotroph	NULL	Mold, Soft Rot	Highly Probable	NULL	Duncan CG, Eslyn WE. 1966. Mycologia 58:642-664; Seehann G, et al. 1975. List of Fungi in Soft-Rot Tissue Tests. Institute fur Holzbiologie und Holzschutz, Bundesforschungsanstalt fur Forst - und Holzwirtshaft, Hamburg - Lohbrugge, Germany; Costa IPMW, et al. 2012. Mycotaxon 119:26; Bills GF, et al. 2013. Current Opinion in microbiology, 16:549-565; Tedersoo L, et al. 2014. Science 346:1256688; h…
ASV_785	LR994102									Four hundred eighty nine
ASV_786	LR994103
ASV_787	LR994104
ASV_788	LR994105	SH1691031.08FU	2.5	Basidiomycota	Agaricomycetes	Thelephorales	Thelephoraceae	Tomentella	Tomentella pilosa	Five hundred	Basidiomycota;Agaricomycetes;Thelephorales;Thelephoraceae;Tomentella;Tomentella pilosa	Tomentella	13	Symbiotroph	Ectomycorrhizal	Corticioid	NULL	Highly Probable	NULL	Rinaldi AC, et al. 2008. Fungal Diversity 33:1-45; Tedersoo L, et al. 2010. Mycorrhiza 20:217-263; http://mycorrhizas.info/ecmf.html
ASV_789	LR994106			Ascomycota	Dothideomycetes					Ninety four	Ascomycota;Dothideomycetes
ASV_790	LR994107			Ascomycota	Dothideomycetes	Pleosporales				Two hundred ninety eight	Ascomycota;Dothideomycetes;Pleosporales
ASV_791	LR994108									One hundred eighteen
ASV_792	LR994109	SH1720248.08FU	1.0	Basidiomycota	Agaricomycetes	Polyporales	Ganodermataceae	Ganoderma	Ganoderma multipileum	Twenty three	Basidiomycota;Agaricomycetes;Polyporales;Ganodermataceae;Ganoderma;Ganoderma multipileum	Ganoderma	13	Pathotroph-Saprotroph	Plant Pathogen-Wood Saprotroph	Polyporoid	White Rot	Highly Probable	Lignicolous, causing sometimes agressive white rots of timber (Cannon & Kirk 2007)	Gilbertson RL, Ryvarden L. 1987-1987. North American Polypores. Fungiflora, Oslo; Cannon PF, Kirk PM. 2007. Fungal Families of the World. CAB International, Cambridge
ASV_793	LR994110									Four hundred ninety
ASV_794	LR994111			Ascomycota	Archaeorhizomycetes					Four hundred twenty four	Ascomycota;Archaeorhizomycetes
ASV_795	LR994112	SH1664947.08FU	0.5	Ascomycota	Dothideomycetes	Botryosphaeriales	Botryosphaeriaceae	Botryosphaeria		Twenty eight	Ascomycota;Dothideomycetes;Botryosphaeriales;Botryosphaeriaceae;Botryosphaeria	Botryosphaeria	13	Pathotroph-Symbiotroph	Endophyte-Plant Pathogen	Microfungus	NULL	Probable	NULL	Tedersoo L, et al. 2014. Science 346:1256688; Christian N, et al. 2016. Microbial Ecology 72:621-632; http://www.apsnet.org/publications/commonnames/Pages/default.aspx
ASV_796	LR994113									Thirty two
ASV_797	LR994114	SH1668466.08FU	1.0	Ascomycota	Pezizomycetes	Pezizales	Pezizaceae			Thirty one	Ascomycota;Pezizomycetes;Pezizales;Pezizaceae	Pezizaceae	9	Saprotroph-Symbiotroph	Dung Saprotroph-Ectomycorrhizal-Litter Saprotroph-Undefined Saprotroph	Pezizoid	NULL	Possible	Saprobic or ectomycorrhizal, on or in soil, leafmould etc., some species associated with dung or fire sites (Cannon & Kirk 2007)	Cannon PF, Kirk PM. 2007. Fungal Families of the World. CAB International, Cambridge
ASV_798	LR994115	SH1731239.08FU	<0.5	Basidiomycota	Agaricomycetes	Sebacinales	Sebacinaceae	Sebacina		One hundred fifty one	Basidiomycota;Agaricomycetes;Sebacinales;Sebacinaceae;Sebacina	Sebacina	13	Symbiotroph	Ectomycorrhizal-Orchid Mycorrhizal-Root Associated Biotroph	NULL	NULL	Possible	NULL	Rinaldi AC, et al. 2008. Fungal Diversity 33:1-45; Tedersoo L, et al. 2010. Mycorrhiza 20:217-263 (pro parte); http://mycorrhizas.info/ecmf.html; Weiss et al. doi: 10.1111/nph.13977 (many guilds)
ASV_799	LR994116	SH2770018.08FU	<0.5
ASV_800	LR994117	SH1713859.08FU	2.5
ASV_801	LR994118	SH1852367.08FU	0.5	Ascomycota	Pezizomycetes	Pezizales	Pyronemataceae			One hundred nineteen	Ascomycota;Pezizomycetes;Pezizales;Pyronemataceae	Pyronemataceae	9	Saprotroph-Symbiotroph	Dung Saprotroph-Ectomycorrhizal-Soil Saprotroph-Wood Saprotroph	Gasteroid-Pezizoid	NULL	Possible	Saprobic on soil, dung or rotten wood or mycorrhizal, some species hypogeous, others associated with fire sites (Cannon & Kirk 2007)	Cannon PF, Kirk PM. 2007. Fungal Families of the World. CAB International, Cambridge
ASV_802	LR994119									Two hundred sixty eight
ASV_803	LR994120	SH2771326.08FU	1.0	Ascomycota	Dothideomycetes	Pleosporales				Three hundred seventy nine	Ascomycota;Dothideomycetes;Pleosporales
ASV_804	LR994121
ASV_805	LR994122									Seventy nine
ASV_806	LR994123			Ascomycota	Eurotiomycetes	Eurotiales	Trichomaceae			Two hundred thirteen	Ascomycota;Eurotiomycetes;Eurotiales;Trichomaceae	Eurotiales	7	Saprotroph	Undefined Saprotroph	Microfungus	NULL	Possible	NULL	Sterkenburg E, et al. 2015. New Phytologist 207:1145-1158
ASV_807	LR994124									Thirteen
ASV_808	LR994125	SH1715895.08FU	0.5	Ascomycota	Eurotiomycetes	Eurotiales	Aspergillaceae	Aspergillus	Aspergillus stellatus	Two hundred fourteen	Ascomycota;Eurotiomycetes;Eurotiales;Aspergillaceae;Aspergillus;Aspergillus stellatus	Aspergillus	13	Pathotroph-Saprotroph-Symbiotroph	Animal Pathogen-Endophyte-Plant Saprotroph-Soil Saprotroph-Undefined Saprotroph-Wood Saprotroph	Microfungus	NULL	Probable	NULL	Seehann G, et al. 1975. List of Fungi in Soft-Rot Tissue Tests. Institute fur Holzbiologie und Holzschutz, Bundesforschungsanstalt fur Forst - und Holzwirtshaft, Hamburg - Lohbrugge, Germany; Tedersoo L, et al. 2014. Science 346:1256688; Irinyi L, et al. 2015. Medical Mycology 53:313-337; Massimo NC, et al. 2015. Microbial Ecology 70:61-76; http://www.apsnet.org/publications/commonnames/Pages/def…
ASV_809	LR994126			Glomeromycota						Fifty	Glomeromycota
ASV_810	LR994127
ASV_811	LR994128	SH1672343.08FU	2.0	Ascomycota	Eurotiomycetes	Chaetothyriales	Herpotrichiellaceae			Four hundred seven	Ascomycota;Eurotiomycetes;Chaetothyriales;Herpotrichiellaceae	Herpotrichiellaceae	9	Pathotroph-Saprotroph	Animal Pathogen-Fungal Parasite-Undefined Saprotroph	Facultative Yeast-Microfungus	NULL	Probable	Mostly saprobic on plants or other fungi, isolated from soil etc., and from medical sources (Cannon & Kirk 2007)	Cannon PF, Kirk PM. 2007. Fungal Families of the World. CAB International, Cambridge
ASV_812	LR994129	SH1688757.08FU	<0.5	Ascomycota	Dothideomycetes	Pleosporales	Pleosporaceae	Curvularia	Curvularia clavata	One hundred thirty five	Ascomycota;Dothideomycetes;Pleosporales;Pleosporaceae;Curvularia;Curvularia clavata	Curvularia_clavata	20	Pathotroph	Plant Pathogen	NULL	NULL	Probable	NULL	http://www.apsnet.org/publications/commonnames/Pages/default.aspx
ASV_813	LR994130	SH1844018.08FU	2.0	Ascomycota	Dothideomycetes	Venturiales	Sympoventuriaceae	Veronaeopsis	Veronaeopsis simplex	Four hundred fifty eight	Ascomycota;Dothideomycetes;Venturiales;Sympoventuriaceae;Veronaeopsis;Veronaeopsis simplex	Veronaeopsis_simplex	20	Symbiotroph	Epiphyte	NULL	NULL	Probable	Epiphyte detection method-culture (Khastini R, et al. 2012)	Khastini R, et al. 2012. Journal of Microbiology 50:618-624
ASV_814	LR994131			Ascomycota	Dothideomycetes	Pleosporales	Didymosphaeriaceae	Phoma		One hundred three	Ascomycota;Dothideomycetes;Pleosporales;Didymosphaeriaceae;Phoma	Phoma	13	Pathotroph-Saprotroph-Symbiotroph	Endophyte-Dung Saprotroph-Lichen Parasite-Litter Saprotroph-Plant Pathogen-Soil Saprotroph-Wood Saprotroph	Microfungus	Soft Rot	Possible	NULL	Richardson MJ. 1972. Transactions of the British Mycological Society 58:37-48; Seehann G, et al. 1975. List of Fungi in Soft-Rot Tissue Tests. Institute fur Holzbiologie und Holzschutz, Bundesforschungsanstalt fur Forst - und Holzwirtshaft, Hamburg - Lohbrugge, Germany; de Gruyter J, et al. 2010. Mycologia. 102:1066-1081; Costa IPMW, et al. 2012. Mycotaxon 119:26; Tedersoo L, et al. 2014. Science…
ASV_815	LR994132	SH2779190.08FU	0.5	Basidiomycota						One hundred ten	Basidiomycota
ASV_816	LR994133									Seventy
ASV_817	LR994134
ASV_818	LR994135	SH1842046.08FU	1.0	Ascomycota	Eurotiomycetes	Eurotiales	Aspergillaceae	Aspergillus		Two hundred twelve	Ascomycota;Eurotiomycetes;Eurotiales;Aspergillaceae;Aspergillus	Aspergillus	13	Pathotroph-Saprotroph-Symbiotroph	Animal Pathogen-Endophyte-Plant Saprotroph-Soil Saprotroph-Undefined Saprotroph-Wood Saprotroph	Microfungus	NULL	Probable	NULL	Seehann G, et al. 1975. List of Fungi in Soft-Rot Tissue Tests. Institute fur Holzbiologie und Holzschutz, Bundesforschungsanstalt fur Forst - und Holzwirtshaft, Hamburg - Lohbrugge, Germany; Tedersoo L, et al. 2014. Science 346:1256688; Irinyi L, et al. 2015. Medical Mycology 53:313-337; Massimo NC, et al. 2015. Microbial Ecology 70:61-76; http://www.apsnet.org/publications/commonnames/Pages/def…
ASV_819	LR994136	SH2770073.08FU	2.5
ASV_820	LR994137
ASV_821	LR994138			Ascomycota						One hundred twenty seven	Ascomycota
ASV_822	LR994139			Ascomycota	Dothideomycetes	Pleosporales				One hundred thirty four	Ascomycota;Dothideomycetes;Pleosporales
ASV_823	LR994140			Ascomycota	Dothideomycetes	Pleosporales	Testudinaceae	Lepidosphaeria	Lepidosphaeria nicotiae	Four hundred seventy five	Ascomycota;Dothideomycetes;Pleosporales;Testudinaceae;Lepidosphaeria;Lepidosphaeria nicotiae	Lepidosphaeria	13	Saprotroph	Undefined Saprotroph	NULL	NULL	Probable	NULL	Tedersoo L, et al. 2014. Science 346:1256688
ASV_824	LR994141	SH2772220.08FU	<0.5
ASV_825	LR994142	SH1666120.08FU	1.5	Ascomycota	Dothideomycetes	Botryosphaeriales	Botryosphaeriaceae	Endomelanconiopsis	Endomelanconiopsis microspora	Two hundred fifty nine	Ascomycota;Dothideomycetes;Botryosphaeriales;Botryosphaeriaceae;Endomelanconiopsis;Endomelanconiopsis microspora	Endomelanconiopsis	13	Pathotroph	Plant Pathogen	NULL	NULL	Probable	NULL	Tedersoo L, et al. 2014. Science 346:1256688
ASV_826	LR994143	SH1810734.08FU	1.5	Ascomycota	Dothideomycetes	Pleosporales	Lophiostomataceae			One hundred two	Ascomycota;Dothideomycetes;Pleosporales;Lophiostomataceae	Lophiostomataceae	9	Pathotroph-Saprotroph	Plant Pathogen-Undefined Saprotroph	Microfungus	NULL	Probable	Saprobic or necrotrophic on herbaceous and woody stems (Cannon & Kirk 2007)	Cannon PF, Kirk PM. 2007. Fungal Families of the World. CAB International, Cambridge
ASV_827	LR994144	SH2772864.08FU	0.5
ASV_828	LR994145	SH1746632.08FU	1.5	Basidiomycota	Agaricomycetes	Agaricales	Entolomataceae	Clitopilus		Three hundred thirty three	Basidiomycota;Agaricomycetes;Agaricales;Entolomataceae;Clitopilus	Clitopilus	13	Saprotroph	Undefined Saprotroph	Agaricoid	NULL	Probable	NULL	Tedersoo L, et al. 2014. Science 346:1256688
ASV_829	LR994146									Three hundred thirty one
ASV_830	LR994147			Ascomycota	Eurotiomycetes	Chaetothyriales				One hundred eighty nine	Ascomycota;Eurotiomycetes;Chaetothyriales
ASV_831	LR994148
ASV_832	LR994149			Basidiomycota	Agaricomycetes	Agaricales	Inocybaceae	Inocybe		Two hundred fifty one	Basidiomycota;Agaricomycetes;Agaricales;Inocybaceae;Inocybe	Inocybe	13	Symbiotroph	Ectomycorrhizal	Agaricoid	NULL	Highly Probable	Sensu stricto (Matheny 2009).	Rinaldi AC, et al. 2008. Fungal Diversity 33:1-45; Matheny PB. 2009. McIlvainea 18:11-21; Tedersoo L, et al. 2010. Mycorrhiza 20:217-263; http://mycorrhizas.info/ecmf.html
ASV_833	LR994150
ASV_834	LR994151	SH1721240.08FU	1.0	Basidiomycota	Agaricomycetes	Hymenochaetales	Hymenochaetaceae	Fuscoporia	Fuscoporia ferruginosa	Fifty seven	Basidiomycota;Agaricomycetes;Hymenochaetales;Hymenochaetaceae;Fuscoporia;Fuscoporia ferruginosa	Fuscoporia	13	Saprotroph	Undefined Saprotroph	Polyporoid	White Rot	Probable	NULL	Tedersoo L, et al. 2014. Science 346:1256688
ASV_835	LR994152									Two hundred fifty four
ASV_836	LR994153			Ascomycota	Orbiliomycetes	Orbilliales				Two hundred nineteen	Ascomycota;Orbiliomycetes;Orbilliales
ASV_837	LR994154	SH1687350.08FU	1.5	Ascomycota	Dothideomycetes					Three hundred twenty one	Ascomycota;Dothideomycetes
ASV_838	LR994155	SH1726763.08FU	1.5	Basidiomycota	Microbotryomycetes	Sporidobolales	Sporidiobolaceae	Rhodotorula	Rhodotorula kratochvilovae	Three	Basidiomycota;Microbotryomycetes;Sporidobolales;Sporidiobolaceae;Rhodotorula;Rhodotorula kratochvilovae	Rhodotorula	13	Pathotroph-Saprotroph	Animal Endosymbiont-Animal Pathogen-Endophyte-Plant Pathogen-Undefined Saprotroph	Yeast	NULL	Probable	Opportunistic human pathogen	http://www.cdc.gov
ASV_839	LR994156	SH1673513.08FU	1.5
ASV_840	LR994157
ASV_841	LR994158			Basidiomycota	Agaricomycetes	Agaricales	Inocybaceae	Inocybe		One hundred seventy eight	Basidiomycota;Agaricomycetes;Agaricales;Inocybaceae;Inocybe	Inocybe	13	Symbiotroph	Ectomycorrhizal	Agaricoid	NULL	Highly Probable	Sensu stricto (Matheny 2009).	Rinaldi AC, et al. 2008. Fungal Diversity 33:1-45; Matheny PB. 2009. McIlvainea 18:11-21; Tedersoo L, et al. 2010. Mycorrhiza 20:217-263; http://mycorrhizas.info/ecmf.html
ASV_842	LR994159			Basidiomycota	Agaricomycetes	Boletales	Sclerodermataceae	Scleroderma		One hundred forty six	Basidiomycota;Agaricomycetes;Boletales;Sclerodermataceae;Scleroderma	Scleroderma	13	Symbiotroph	Ectomycorrhizal	Gasteroid	NULL	Highly Probable	Common name - puffball	Rinaldi AC, et al. 2008. Fungal Diversity 33:1-45; Tedersoo L, et al. 2010. Mycorrhiza 20:217-263; http://mycorrhizas.info/ecmf.html
ASV_843	LR994160	SH1733876.08FU	0.5	Basidiomycota	Agaricomycetes	Russulales	Russulaceae	Lactifluus	Lactifluus melleus	Three hundred seventy six	Basidiomycota;Agaricomycetes;Russulales;Russulaceae;Lactifluus;Lactifluus melleus	Lactifluus	13	Symbiotroph	Ectomycorrhizal	Agaricoid	NULL	Highly Probable	NULL	List compiled by Sara Branco with input from Nhu Nguyen and Else Vellinga
ASV_844	LR994161			Basidiomycota	Agaricomycetes	Agaricales				Seventy five	Basidiomycota;Agaricomycetes;Agaricales	Agaricales	7	Pathotroph-Saprotroph-Symbiotroph	Bryophyte Parasite-Dung Saprotroph-Ectomycorrhizal-Fungal Parasite-Leaf Saprotroph-Plant Parasite-Undefined Saprotroph-Wood Saprotroph	Agaricoid-Gasteroid-Microfungus-Secotioid-Yeast	NULL	Possible	Mushrooms and toadstools, Gill fungi, Agarics... lignicolous, sometimes muscicolous or fungicolous, saprobic, mycorrhizal, rarely parasitic on plants or fungi (Kirk et al. 2008)	Kirk PM et al. 2008. Dictionary of the Fungi. Tenth Edition. CAB International, Wallingford
ASV_845	LR994162									Eighty
ASV_846	LR994163	SH2771430.08FU	1.0
ASV_847	LR994164	SH1660174.08FU	<0.5	Basidiomycota	Agaricomycetes	Thelephorales	Thelephoraceae	Tomentella	Tomentella afrostuposa	Three hundred fifty eight	Basidiomycota;Agaricomycetes;Thelephorales;Thelephoraceae;Tomentella;Tomentella afrostuposa	Tomentella	13	Symbiotroph	Ectomycorrhizal	Corticioid	NULL	Highly Probable	NULL	Rinaldi AC, et al. 2008. Fungal Diversity 33:1-45; Tedersoo L, et al. 2010. Mycorrhiza 20:217-263; http://mycorrhizas.info/ecmf.html
ASV_848	LR994165	SH1670487.08FU	1.0
ASV_849	LR994166	SH3374349.08FU	1.5
ASV_850	LR994167			Ascomycota	Dothideomycetes	Capnodiales				Four hundred thirty one	Ascomycota;Dothideomycetes;Capnodiales
ASV_851	LR994168
ASV_852	LR994169	SH1737342.08FU	0.5	Basidiomycota	Agaricomycetes	Russulales	Russulaceae	Russula		One hundred fifty six	Basidiomycota;Agaricomycetes;Russulales;Russulaceae;Russula	Russula	13	Symbiotroph	Ectomycorrhizal	Agaricoid	NULL	Highly Probable	NULL	Rinaldi AC, et al. 2008. Fungal Diversity 33:1-45; Tedersoo L, et al. 2010. Mycorrhiza 20:217-263; http://mycorrhizas.info/ecmf.html
ASV_853	LR994170	SH1682225.08FU	<0.5	Basidiomycota	Agaricomycetes	Sebacinales	Sebacinaceae	Sebacina		Two hundred eighty four	Basidiomycota;Agaricomycetes;Sebacinales;Sebacinaceae;Sebacina	Sebacina	13	Symbiotroph	Ectomycorrhizal-Orchid Mycorrhizal-Root Associated Biotroph	NULL	NULL	Possible	NULL	Rinaldi AC, et al. 2008. Fungal Diversity 33:1-45; Tedersoo L, et al. 2010. Mycorrhiza 20:217-263 (pro parte); http://mycorrhizas.info/ecmf.html; Weiss et al. doi: 10.1111/nph.13977 (many guilds)
ASV_854	LR994171									One hundred seventy five
ASV_855	LR994172									Nineteen
ASV_856	LR994173			Ascomycota	Geoglossomycetes					Three hundred thirty nine	Ascomycota;Geoglossomycetes
ASV_857	LR994174			Ascomycota	Sordariomycetes	Diaprthales				Forty three	Ascomycota;Sordariomycetes;Diaprthales
ASV_858	LR994175			Ascomycota						Four hundred fifty five	Ascomycota
ASV_859	LR994176	SH2771447.08FU	2.0
ASV_860	LR994177	SH1733872.08FU	0.5	Basidiomycota	Agaricomycetes	Russulales	Russulaceae	Russula		Three hundred forty one	Basidiomycota;Agaricomycetes;Russulales;Russulaceae;Russula	Russula	13	Symbiotroph	Ectomycorrhizal	Agaricoid	NULL	Highly Probable	NULL	Rinaldi AC, et al. 2008. Fungal Diversity 33:1-45; Tedersoo L, et al. 2010. Mycorrhiza 20:217-263; http://mycorrhizas.info/ecmf.html
ASV_861	LR994178	SH1691375.08FU	<0.5	Basidiomycota	Agaricomycetes	Thelephorales	Thelephoraceae	Thelephoraceae		Three hundred eighty two	Basidiomycota;Agaricomycetes;Thelephorales;Thelephoraceae;Thelephoraceae	Thelephoraceae	9	Saprotroph-Symbiotroph	Ectomycorrhizal-Undefined Saprotroph	Clavarioid	NULL	Probable	On the ground, on soil, a few on wood. At least some speices ectomycorrhizal (Cannon & Kirk 2007)	Cannon PF, Kirk PM. 2007. Fungal Families of the World. CAB International, Cambridge
ASV_862	LR994179			Ascomycota						Three hundred eighty seven	Ascomycota
ASV_863	LR994180									Five hundred sixteen
ASV_864	LR994181			Glomeromycota						Three hundred twenty four	Glomeromycota
ASV_865	LR994182	SH1719044.08FU	2.5	Mortierellomycota	Mortierellomycetes	Mortierellales	Mortierellaceae	Mortierella	Mortierella chienii	One hundred twenty	Mortierellomycota;Mortierellomycetes;Mortierellales;Mortierellaceae;Mortierella;Mortierella chienii	Mortierella	13	Saprotroph-Symbiotroph	Endophyte-Litter Saprotroph-Soil Saprotroph-Undefined Saprotroph	Microfungus	NULL	Probable	Saprobic in soil and thus frequenctly isolated from soil and material contaminated with soil such as hay or rotten silage and spoil tips (Cannon & Kirk 2007)	Cannon PF, Kirk PM. 2007. Fungal Families of the World. CAB International, Cambridge; Tedersoo L, et al. 2014. Science 346:1256688; Purahong W, et al. 2016. Molecular Ecology 25:4059-407
ASV_866	LR994183
ASV_867	LR994184	SH1699156.08FU	<0.5	Ascomycota	Eurotiomycetes	Eurotiales	Aspergillaceae	Aspergillus		Three hundred	Ascomycota;Eurotiomycetes;Eurotiales;Aspergillaceae;Aspergillus	Aspergillus	13	Pathotroph-Saprotroph-Symbiotroph	Animal Pathogen-Endophyte-Plant Saprotroph-Soil Saprotroph-Undefined Saprotroph-Wood Saprotroph	Microfungus	NULL	Probable	NULL	Seehann G, et al. 1975. List of Fungi in Soft-Rot Tissue Tests. Institute fur Holzbiologie und Holzschutz, Bundesforschungsanstalt fur Forst - und Holzwirtshaft, Hamburg - Lohbrugge, Germany; Tedersoo L, et al. 2014. Science 346:1256688; Irinyi L, et al. 2015. Medical Mycology 53:313-337; Massimo NC, et al. 2015. Microbial Ecology 70:61-76; http://www.apsnet.org/publications/commonnames/Pages/def…
ASV_868	LR994185	SH1729468.08FU	2.5	Ascomycota	Dothideomycetes	Pleosporales	Lophiostomataceae	Lophiostoma		Four hundred ninety six	Ascomycota;Dothideomycetes;Pleosporales;Lophiostomataceae;Lophiostoma	Lophiostoma	13	Saprotroph	Undefined Saprotroph	NULL	NULL	Probable	NULL	Tedersoo L, et al. 2014. Science 346:1256688
ASV_869	LR994186			Glomeromycota	Paraglomeromycetes	GS24				One hundred twelve	Glomeromycota;Paraglomeromycetes;GS24
ASV_870	LR994187			Ascomycota	Eurotiomycetes					Two hundred seventy three	Ascomycota;Eurotiomycetes
ASV_871	LR994188			Ascomycota						Two hundred five	Ascomycota
ASV_872	LR994189	SH2782741.08FU	2.5	Basidiomycota	Agaricomycetes	Russulales	Peniophoraceae	Subulicystidium		Four hundred eighty eight	Basidiomycota;Agaricomycetes;Russulales;Peniophoraceae;Subulicystidium	Subulicystidium	13	Saprotroph	Undefined Saprotroph	Corticioid	White Rot	Probable	NULL	Tedersoo L, et al. 2014. Science 346:1256688
ASV_873	LR994190			Basidiomycota	Agaricomycetes	Agaricales	Agaricaceae	Lepiota		Three hundred four	Basidiomycota;Agaricomycetes;Agaricales;Agaricaceae;Lepiota	Lepiota	13	Saprotroph	Soil Saprotroph	Agaricoid	NULL	Probable	NULL	Grgurinovic CA, Simpson JA. 2001. Fungal Diversity 8:97-127; Tedersoo L, et al. 2014. Science 346:1256688
ASV_874	LR994191	SH1691031.08FU	2.5	Basidiomycota	Agaricomycetes	Thelephorales	Thelephoraceae	Tomentella	Tomentella pilosa	Five hundred	Basidiomycota;Agaricomycetes;Thelephorales;Thelephoraceae;Tomentella;Tomentella pilosa	Tomentella	13	Symbiotroph	Ectomycorrhizal	Corticioid	NULL	Highly Probable	NULL	Rinaldi AC, et al. 2008. Fungal Diversity 33:1-45; Tedersoo L, et al. 2010. Mycorrhiza 20:217-263; http://mycorrhizas.info/ecmf.html
ASV_875	LR994192			Ascomycota	Geoglossomycetes	Geoglossales	Geoglossaceae	Hemileucoglossum	Hemileucoglossum alveolatum	Thirty five	Ascomycota;Geoglossomycetes;Geoglossales;Geoglossaceae;Hemileucoglossum;Hemileucoglossum alveolatum	Geoglossaceae	9	Saprotroph	Undefined Saprotroph	NULL	NULL	Probable	Probably saprobic on soil or rotten vegetation, especially in grassland ecosystems; little is known (Cannon & Kirk 2007)	Cannon PF, Kirk PM. 2007. Fungal Families of the World. CAB International, Cambridge
ASV_876	LR994193			Ascomycota	Dothideomycetes	Pleosporales	Cucurbitariaceae	Pyrenochaeta		Five hundred eleven	Ascomycota;Dothideomycetes;Pleosporales;Cucurbitariaceae;Pyrenochaeta	Pyrenochaeta	13	Saprotroph	Undefined Saprotroph-Wood Saprotroph	NULL	Soft Rot	Highly Probable	NULL	Seehann G, et al. 1975. List of Fungi in Soft-Rot Tissue Tests. Institute fur Holzbiologie und Holzschutz, Bundesforschungsanstalt fur Forst - und Holzwirtshaft, Hamburg - Lohbrugge, Germany; Costa IPMW, et al. 2012. Mycotaxon 119:26; Tedersoo L, et al. 2014. Science 346:1256688
ASV_877	LR994194
ASV_878	LR994195
ASV_879	LR994196			Ascomycota						Four hundred fifty three	Ascomycota
ASV_880	LR994197
ASV_881	LR994198	SH1667345.08FU	2.0	Basidiomycota	Agaricomycetes	Agaricales				Two hundred six	Basidiomycota;Agaricomycetes;Agaricales	Agaricales	7	Pathotroph-Saprotroph-Symbiotroph	Bryophyte Parasite-Dung Saprotroph-Ectomycorrhizal-Fungal Parasite-Leaf Saprotroph-Plant Parasite-Undefined Saprotroph-Wood Saprotroph	Agaricoid-Gasteroid-Microfungus-Secotioid-Yeast	NULL	Possible	Mushrooms and toadstools, Gill fungi, Agarics... lignicolous, sometimes muscicolous or fungicolous, saprobic, mycorrhizal, rarely parasitic on plants or fungi (Kirk et al. 2008)	Kirk PM et al. 2008. Dictionary of the Fungi. Tenth Edition. CAB International, Wallingford
ASV_882	LR994199									Eighty eight
ASV_883	LR994200									Two hundred fifty three
ASV_884	LR994201
ASV_885	LR994202	SH2787222.08FU	3.0
ASV_886	LR994203			Basidiomycota	Agaricomycetes	Russulales	Russulaceae	Russula		One hundred fifty seven	Basidiomycota;Agaricomycetes;Russulales;Russulaceae;Russula	Russula	13	Symbiotroph	Ectomycorrhizal	Agaricoid	NULL	Highly Probable	NULL	Rinaldi AC, et al. 2008. Fungal Diversity 33:1-45; Tedersoo L, et al. 2010. Mycorrhiza 20:217-263; http://mycorrhizas.info/ecmf.html
ASV_887	LR994204			Ascomycota						Fifty three	Ascomycota
ASV_888	LR994205			Ascomycota	Dothideomycetes	Pleosporales				Five hundred thirteen	Ascomycota;Dothideomycetes;Pleosporales
ASV_889	LR994206
ASV_890	LR994207	SH1721928.08FU	1.0	Basidiomycota	Agaricomycetes	Cantharellales	Tulasnellaceae	Epulorhiza			Basidiomycota;Agaricomycetes;Cantharellales;Tulasnellaceae;Epulorhiza	Epulorhiza	13	Symbiotroph	Ectomycorrhizal	Microfungus	NULL	Possible	NULL	Pereira OL, et al. 2003. Mycoscience 44:153-155 (https://doi.org/10.1007/S10267-002-0087-7)
ASV_891	LR994208	SH2772772.08FU	2.5	Ascomycota	Eurotiomycetes	Chaetothyriales				Two hundred thirty one	Ascomycota;Eurotiomycetes;Chaetothyriales
ASV_892	LR994209
ASV_893	LR994210
ASV_894	LR994211									Three hundred sixteen
ASV_895	LR994212
ASV_896	LR994213	SH1794403.08FU	3.0	Basidiomycota	Agaricomycetes	Auriculariales				One hundred forty nine	Basidiomycota;Agaricomycetes;Auriculariales
ASV_897	LR994214			Glomeromycota	Glomeromycetes	Gigasporales	Gigasporaceae	Scutellospora	Scutellospora heterogama	One hundred ninety four	Glomeromycota;Glomeromycetes;Gigasporales;Gigasporaceae;Scutellospora;Scutellospora heterogama	Scutellospora_heterogama	20	Symbiotroph	Arbuscular Mycorrhizal	NULL	NULL	Probable	NULL	James TY, et al. 2006. Nature 443:818-822
ASV_898	LR994215	SH2768648.08FU	3.0	Ascomycota	Dothideomycetes					Two hundred sixty two	Ascomycota;Dothideomycetes
ASV_899	LR994216									Three hundred eighteen
ASV_900	LR994217	SH1851469.08FU	1.0	Ascomycota	Pezizomycetes	Pezizales	Pezizaceae			One hundred ninety two	Ascomycota;Pezizomycetes;Pezizales;Pezizaceae	Pezizaceae	9	Saprotroph-Symbiotroph	Dung Saprotroph-Ectomycorrhizal-Litter Saprotroph-Undefined Saprotroph	Pezizoid	NULL	Possible	Saprobic or ectomycorrhizal, on or in soil, leafmould etc., some species associated with dung or fire sites (Cannon & Kirk 2007)	Cannon PF, Kirk PM. 2007. Fungal Families of the World. CAB International, Cambridge
ASV_901	LR994218	SH1729453.08FU	<0.5	Ascomycota	Dothideomycetes	Pleosporales				Four hundred ninety five	Ascomycota;Dothideomycetes;Pleosporales
ASV_902	LR994219	SH2771410.08FU	3.0
ASV_903	LR994220	SH1851469.08FU	1.0	Ascomycota	Pezizomycetes	Pezizales	Pezizaceae			One hundred ninety two	Ascomycota;Pezizomycetes;Pezizales;Pezizaceae	Pezizaceae	9	Saprotroph-Symbiotroph	Dung Saprotroph-Ectomycorrhizal-Litter Saprotroph-Undefined Saprotroph	Pezizoid	NULL	Possible	Saprobic or ectomycorrhizal, on or in soil, leafmould etc., some species associated with dung or fire sites (Cannon & Kirk 2007)	Cannon PF, Kirk PM. 2007. Fungal Families of the World. CAB International, Cambridge
ASV_904	LR994221			Ascomycota	Pezizomycetes					Fifty nine	Ascomycota;Pezizomycetes
ASV_905	LR994222
ASV_906	LR994223
ASV_907	LR994224			Basidiomycota	Agaricomycetes	Thelephorales	Thelephoraceae			Four hundred twenty two	Basidiomycota;Agaricomycetes;Thelephorales;Thelephoraceae	Thelephoraceae	9	Saprotroph-Symbiotroph	Ectomycorrhizal-Undefined Saprotroph	Clavarioid	NULL	Probable	On the ground, on soil, a few on wood. At least some speices ectomycorrhizal (Cannon & Kirk 2007)	Cannon PF, Kirk PM. 2007. Fungal Families of the World. CAB International, Cambridge
ASV_908	LR994225	SH1735512.08FU	1.0	Basidiomycota	Tremellomycetes	Tremellales	Trimorphomycetaceae	Saitozyma	Saitozyma podzolica	Three hundred forty five	Basidiomycota;Tremellomycetes;Tremellales;Trimorphomycetaceae;Saitozyma;Saitozyma podzolica	Tremellales	7	Pathotroph-Saprotroph-Symbiotroph	Fungal Parasite-Undefined Saprotroph	Tremelloid-Yeast	NULL	Possible	The order contains both teleomorphic and anamorphic species, most of the latter being yeasts	Sterkenburg E, et al. 2015. New Phytologist 207:1145-1158
ASV_909	LR994226									Three hundred fourteen
ASV_910	LR994227	SH1749715.08FU	<0.5	Basidiomycota	Tremellomycetes	Tremellales	Tremellaceae	Cryptococcus		Two hundred three	Basidiomycota;Tremellomycetes;Tremellales;Tremellaceae;Cryptococcus	Cryptococcus	13	Pathotroph-Saprotroph-Symbiotroph	Animal Pathogen-Endophyte-Epiphyte-Undefined Saprotroph	Yeast	NULL	Possible	NULL	Andrews JH, et al. 1983. Phytopathology 73:228-234; Kurtzman CP, et al. (eds.) 2011. The Yeasts, a Taxonomic Study. Fifth Edition. Vols 1-3. Elsevier, San Diego
ASV_911	LR994228			Ascomycota	Dothideomycetes					Five hundred twelve	Ascomycota;Dothideomycetes
ASV_912	LR994229			Basidiomycota	Agaricomycetes	Agaricales	Inocybaceae	Inocybe		One hundred seventy eight	Basidiomycota;Agaricomycetes;Agaricales;Inocybaceae;Inocybe	Inocybe	13	Symbiotroph	Ectomycorrhizal	Agaricoid	NULL	Highly Probable	Sensu stricto (Matheny 2009).	Rinaldi AC, et al. 2008. Fungal Diversity 33:1-45; Matheny PB. 2009. McIlvainea 18:11-21; Tedersoo L, et al. 2010. Mycorrhiza 20:217-263; http://mycorrhizas.info/ecmf.html
ASV_913	LR994230
ASV_914	LR994231	SH3398892.08FU	2.5	Ascomycota	Dothideomycetes					Ninety	Ascomycota;Dothideomycetes
ASV_915	LR994232	SH2772772.08FU	3.0	Ascomycota	Eurotiomycetes	Chaetothyriales	Trichomeriaceae	Knufia	Knufia perforans	Two hundred thirty one	Ascomycota;Eurotiomycetes;Chaetothyriales;Trichomeriaceae;Knufia;Knufia perforans	Knufia	13	Pathotroph-Saprotroph	Animal Pathogen-Plant Pathogen-Soil Saprotroph-Undefined Saprotroph	Microfungus	NULL	Possible	Species isolated from tumour-like stem and branch deformities of Populus tremuloides, bark of Populus, rocks, and clinical samples, with one species causes opportunistic skin infections in humans (Crous et al. 2013)	Li DM, et al. 2008. Studies in Mycology 61:131-136; Crous PW, et al. 2013. Persoonia 31:188-296; Irinyi L, et al. 2015. Medical Mycology 53:313-337
ASV_916	LR994233			Ascomycota	Eurotiomycetes	Chaetothyriales	Herpotrichiellaceae			Four hundred fifty one	Ascomycota;Eurotiomycetes;Chaetothyriales;Herpotrichiellaceae	Herpotrichiellaceae	9	Pathotroph-Saprotroph	Animal Pathogen-Fungal Parasite-Undefined Saprotroph	Facultative Yeast-Microfungus	NULL	Probable	Mostly saprobic on plants or other fungi, isolated from soil etc., and from medical sources (Cannon & Kirk 2007)	Cannon PF, Kirk PM. 2007. Fungal Families of the World. CAB International, Cambridge
ASV_917	LR994234	SH1733872.08FU	0.5	Basidiomycota	Agaricomycetes	Russulales	Russulaceae	Russula		Three hundred forty one	Basidiomycota;Agaricomycetes;Russulales;Russulaceae;Russula	Russula	13	Symbiotroph	Ectomycorrhizal	Agaricoid	NULL	Highly Probable	NULL	Rinaldi AC, et al. 2008. Fungal Diversity 33:1-45; Tedersoo L, et al. 2010. Mycorrhiza 20:217-263; http://mycorrhizas.info/ecmf.html
ASV_918	LR994235	SH1731178.08FU	2.0	Basidiomycota	Agaricomycetes	Sebacinales	Sebacinaceae	Sebacina		Two hundred eighty six	Basidiomycota;Agaricomycetes;Sebacinales;Sebacinaceae;Sebacina	Sebacina	13	Symbiotroph	Ectomycorrhizal-Orchid Mycorrhizal-Root Associated Biotroph	NULL	NULL	Possible	NULL	Rinaldi AC, et al. 2008. Fungal Diversity 33:1-45; Tedersoo L, et al. 2010. Mycorrhiza 20:217-263 (pro parte); http://mycorrhizas.info/ecmf.html; Weiss et al. doi: 10.1111/nph.13977 (many guilds)
ASV_919	LR994236			Ascomycota	Dothideomycetes	Capnodiales				Four hundred thirty	Ascomycota;Dothideomycetes;Capnodiales
ASV_920	LR994237	SH1687331.08FU	<0.5	Ascomycota	Dothideomycetes	Pleosporales	Didymosphaeriaceae	Pseudopithomyces		Four hundred nineteen	Ascomycota;Dothideomycetes;Pleosporales;Didymosphaeriaceae;Pseudopithomyces	Didymosphaeriaceae	9	Pathotroph-Saprotroph-Symbiotroph	Endophyte-Lichen Parasite-Plant Pathogen-Undefined Saprotroph	Microfungus	NULL	Probable	Saprobes in both woody and herbaceous material, also parasitic on other fungi (Cannon & Kirk 2007)	Cannon PF, Kirk PM. 2007. Fungal Families of the World. CAB International, Cambridge; Massimo NC, et al. 2015. Microbial Ecology 70:61-76
ASV_921	LR994238	SH1672339.08FU	2.5	Ascomycota	Eurotiomycetes	Chaetothyriales	Herpotrichiellaceae			Four hundred seven	Ascomycota;Eurotiomycetes;Chaetothyriales;Herpotrichiellaceae	Herpotrichiellaceae	9	Pathotroph-Saprotroph	Animal Pathogen-Fungal Parasite-Undefined Saprotroph	Facultative Yeast-Microfungus	NULL	Probable	Mostly saprobic on plants or other fungi, isolated from soil etc., and from medical sources (Cannon & Kirk 2007)	Cannon PF, Kirk PM. 2007. Fungal Families of the World. CAB International, Cambridge
ASV_922	LR994239			Ascomycota						Three hundred thirteen	Ascomycota
ASV_923	LR994240	SH1715645.08FU	0.5	Basidiomycota	Agaricomycetes	Boletales				Thirty nine	Basidiomycota;Agaricomycetes;Boletales
ASV_924	LR994241			Glomeromycota						Thirty three	Glomeromycota
ASV_925	LR994242									Two hundred ten
ASV_926	LR994243	SH1695153.08FU	<0.5	Ascomycota	Eurotiomycetes	Eurotiales	Aspergillaceae	Penicillium	Penicillium georgiense	Four hundred seventy seven	Ascomycota;Eurotiomycetes;Eurotiales;Aspergillaceae;Penicillium;Penicillium georgiense	Penicillium	13	Saprotroph	Dung Saprotroph-Undefined Saprotroph-Wood Saprotroph	NULL	Mold, Soft Rot	Highly Probable	NULL	Duncan CG, Eslyn WE. 1966. Mycologia 58:642-664; Seehann G, et al. 1975. List of Fungi in Soft-Rot Tissue Tests. Institute fur Holzbiologie und Holzschutz, Bundesforschungsanstalt fur Forst - und Holzwirtshaft, Hamburg - Lohbrugge, Germany; Costa IPMW, et al. 2012. Mycotaxon 119:26; Bills GF, et al. 2013. Current Opinion in microbiology, 16:549-565; Tedersoo L, et al. 2014. Science 346:1256688; h…
ASV_927	LR994244	SH2770972.08FU	2.5
ASV_928	LR994245	SH1660174.08FU	0.5	Basidiomycota	Agaricomycetes	Thelephorales	Thelephoraceae	Tomentella	Tomentella afrostuposa	Three hundred fifty eight	Basidiomycota;Agaricomycetes;Thelephorales;Thelephoraceae;Tomentella;Tomentella afrostuposa	Tomentella	13	Symbiotroph	Ectomycorrhizal	Corticioid	NULL	Highly Probable	NULL	Rinaldi AC, et al. 2008. Fungal Diversity 33:1-45; Tedersoo L, et al. 2010. Mycorrhiza 20:217-263; http://mycorrhizas.info/ecmf.html
ASV_929	LR994246			Ascomycota	Dothideomycetes					One hundred twenty two	Ascomycota;Dothideomycetes
ASV_930	LR994247	SH1737342.08FU	0.5	Basidiomycota	Agaricomycetes	Russulales	Russulaceae	Russula		One hundred fifty six	Basidiomycota;Agaricomycetes;Russulales;Russulaceae;Russula	Russula	13	Symbiotroph	Ectomycorrhizal	Agaricoid	NULL	Highly Probable	NULL	Rinaldi AC, et al. 2008. Fungal Diversity 33:1-45; Tedersoo L, et al. 2010. Mycorrhiza 20:217-263; http://mycorrhizas.info/ecmf.html
ASV_931	LR994248	SH1737342.08FU	0.5	Basidiomycota	Agaricomycetes	Russulales	Russulaceae	Russula		One hundred fifty six	Basidiomycota;Agaricomycetes;Russulales;Russulaceae;Russula	Russula	13	Symbiotroph	Ectomycorrhizal	Agaricoid	NULL	Highly Probable	NULL	Rinaldi AC, et al. 2008. Fungal Diversity 33:1-45; Tedersoo L, et al. 2010. Mycorrhiza 20:217-263; http://mycorrhizas.info/ecmf.html
ASV_932	LR994249									Three hundred nineteen
ASV_933	LR994250			Ascomycota	Archaeorhizomycetes					Four hundred twenty three	Ascomycota;Archaeorhizomycetes
ASV_934	LR994251			Ascomycota	Saccharomycetes	Saccharomycetales	Pichiaceae	Pichia	Pichia terricola	Twelve	Ascomycota;Saccharomycetes;Saccharomycetales;Pichiaceae;Pichia;Pichia terricola	Pichia_terricola	20	Pathotroph	Animal Pathogen	NULL	NULL	Probable	Likely opportunistic human pathogen (Irinyi et al. 2015)	Irinyi L, et al. 2015. Medical Mycology 53:313-337
ASV_935	LR994252			Ascomycota	Geoglossomycetes	Geoglossales	Geoglossaceae	Geoglossum		Three hundred sixty six	Ascomycota;Geoglossomycetes;Geoglossales;Geoglossaceae;Geoglossum	Geoglossum	13	Saprotroph	Undefined Saprotroph	NULL	NULL	Probable	NULL	Tedersoo L, et al. 2014. Science 346:1256688
ASV_936	LR994253			Ascomycota	Dothideomycetes	Capnodiales				Four hundred thirty three	Ascomycota;Dothideomycetes;Capnodiales
ASV_937	LR994254
ASV_938	LR994255									Four hundred thirty seven
ASV_939	LR994256	SH1823070.08FU	1.0	Basidiomycota	Agaricomycetes	Russulales	Russulaceae	Russula		Four hundred sixteen	Basidiomycota;Agaricomycetes;Russulales;Russulaceae;Russula	Russula	13	Symbiotroph	Ectomycorrhizal	Agaricoid	NULL	Highly Probable	NULL	Rinaldi AC, et al. 2008. Fungal Diversity 33:1-45; Tedersoo L, et al. 2010. Mycorrhiza 20:217-263; http://mycorrhizas.info/ecmf.html
ASV_940	LR994257	SH1823070.08FU	1.0	Basidiomycota	Agaricomycetes	Russulales	Russulaceae	Russula		Four hundred sixteen	Basidiomycota;Agaricomycetes;Russulales;Russulaceae;Russula	Russula	13	Symbiotroph	Ectomycorrhizal	Agaricoid	NULL	Highly Probable	NULL	Rinaldi AC, et al. 2008. Fungal Diversity 33:1-45; Tedersoo L, et al. 2010. Mycorrhiza 20:217-263; http://mycorrhizas.info/ecmf.html
ASV_941	LR994258			Glomeromycota	Glomeromycetes	Glomerales	Glomeraceae			Forty nine	Glomeromycota;Glomeromycetes;Glomerales;Glomeraceae	Glomeraceae	9	Symbiotroph	Arbuscular Mycorrhizal	NULL	NULL	Highly Probable	NULL	Redecker D, et al. 2013. Mycorrhiza 23:515-531
ASV_942	LR994259	SH2771431.08FU	1.5	Ascomycota	Dothideomycetes					Twenty eight	Ascomycota;Dothideomycetes
ASV_943	LR994260			Basidiomycota	Agaricomycetes	Russulales	Russulaceae	Russula		One hundred ninety nine	Basidiomycota;Agaricomycetes;Russulales;Russulaceae;Russula	Russula	13	Symbiotroph	Ectomycorrhizal	Agaricoid	NULL	Highly Probable	NULL	Rinaldi AC, et al. 2008. Fungal Diversity 33:1-45; Tedersoo L, et al. 2010. Mycorrhiza 20:217-263; http://mycorrhizas.info/ecmf.html
ASV_944	LR994261
ASV_945	LR994262			Ascomycota						One hundred sixty four	Ascomycota
ASV_946	LR994263
ASV_947	LR994264			Basidiomycota	Agaricomycetes					Twenty five	Basidiomycota;Agaricomycetes
ASV_948	LR994265			Ascomycota						Four hundred fifty four	Ascomycota
ASV_949	LR994266
ASV_950	LR994267	SH1668466.08FU	1.0	Ascomycota	Pezizomycetes	Pezizales	Pezizaceae			Thirty one	Ascomycota;Pezizomycetes;Pezizales;Pezizaceae	Pezizaceae	9	Saprotroph-Symbiotroph	Dung Saprotroph-Ectomycorrhizal-Litter Saprotroph-Undefined Saprotroph	Pezizoid	NULL	Possible	Saprobic or ectomycorrhizal, on or in soil, leafmould etc., some species associated with dung or fire sites (Cannon & Kirk 2007)	Cannon PF, Kirk PM. 2007. Fungal Families of the World. CAB International, Cambridge
ASV_951	LR994268	SH1735512.08FU	<0.5	Basidiomycota	Tremellomycetes	Tremellales	Trimorphomycetaceae	Saitozyma	Saitozyma podzolica	Three hundred forty five	Basidiomycota;Tremellomycetes;Tremellales;Trimorphomycetaceae;Saitozyma;Saitozyma podzolica	Tremellales	7	Pathotroph-Saprotroph-Symbiotroph	Fungal Parasite-Undefined Saprotroph	Tremelloid-Yeast	NULL	Possible	The order contains both teleomorphic and anamorphic species, most of the latter being yeasts	Sterkenburg E, et al. 2015. New Phytologist 207:1145-1158
ASV_952	LR994269	SH1680112.08FU	0.5	Basidiomycota	Agaricomycetes	Agaricales	Inocybaceae	Inocybe		Four hundred ninety one	Basidiomycota;Agaricomycetes;Agaricales;Inocybaceae;Inocybe	Inocybe	13	Symbiotroph	Ectomycorrhizal	Agaricoid	NULL	Highly Probable	Sensu stricto (Matheny 2009).	Rinaldi AC, et al. 2008. Fungal Diversity 33:1-45; Matheny PB. 2009. McIlvainea 18:11-21; Tedersoo L, et al. 2010. Mycorrhiza 20:217-263; http://mycorrhizas.info/ecmf.html
ASV_953	LR994270			Ascomycota	Dothideomycetes	Tubeufiales	Tubeufiaceae			One hundred thirty nine	Ascomycota;Dothideomycetes;Tubeufiales;Tubeufiaceae	Tubeufiaceae	9	Pathotroph-Saprotroph	Animal Pathogen-Undefined Saprotroph	NULL	NULL	Probable	Biotrophic or saprobic, especially on scale insects or other fungi. The anamorphic forms are fequently aero-aquatic (Cannon & Kirk 2007)	Cannon PF, Kirk PM. 2007. Fungal Families of the World. CAB International, Cambridge
ASV_954	LR994271
ASV_955	LR994272	SH1851469.08FU	1.0	Ascomycota	Pezizomycetes	Pezizales	Pezizaceae			One hundred ninety two	Ascomycota;Pezizomycetes;Pezizales;Pezizaceae	Pezizaceae	9	Saprotroph-Symbiotroph	Dung Saprotroph-Ectomycorrhizal-Litter Saprotroph-Undefined Saprotroph	Pezizoid	NULL	Possible	Saprobic or ectomycorrhizal, on or in soil, leafmould etc., some species associated with dung or fire sites (Cannon & Kirk 2007)	Cannon PF, Kirk PM. 2007. Fungal Families of the World. CAB International, Cambridge
ASV_956	LR994273			Basidiomycota	Agaricomycetes	Sebacinales	Sebacinaceae	Sebacina		Two hundred eighty five	Basidiomycota;Agaricomycetes;Sebacinales;Sebacinaceae;Sebacina	Sebacina	13	Symbiotroph	Ectomycorrhizal-Orchid Mycorrhizal-Root Associated Biotroph	NULL	NULL	Possible	NULL	Rinaldi AC, et al. 2008. Fungal Diversity 33:1-45; Tedersoo L, et al. 2010. Mycorrhiza 20:217-263 (pro parte); http://mycorrhizas.info/ecmf.html; Weiss et al. doi: 10.1111/nph.13977 (many guilds)
ASV_957	LR994274									One hundred seventy two
ASV_958	LR994275			Basidiomycota	Agaricomycetes	Agaricales	Inocybaceae	Inocybe		One hundred seventy eight	Basidiomycota;Agaricomycetes;Agaricales;Inocybaceae;Inocybe	Inocybe	13	Symbiotroph	Ectomycorrhizal	Agaricoid	NULL	Highly Probable	Sensu stricto (Matheny 2009).	Rinaldi AC, et al. 2008. Fungal Diversity 33:1-45; Matheny PB. 2009. McIlvainea 18:11-21; Tedersoo L, et al. 2010. Mycorrhiza 20:217-263; http://mycorrhizas.info/ecmf.html
ASV_959	LR994276									One hundred forty one
ASV_960	LR994277	SH2796461.08FU	3.0
ASV_961	LR994278	SH1733871.08FU	0.5	Basidiomycota	Agaricomycetes	Russulales	Russulaceae	Russula	Russula congoana	Three hundred forty one	Basidiomycota;Agaricomycetes;Russulales;Russulaceae;Russula;Russula congoana	Russula	13	Symbiotroph	Ectomycorrhizal	Agaricoid	NULL	Highly Probable	NULL	Rinaldi AC, et al. 2008. Fungal Diversity 33:1-45; Tedersoo L, et al. 2010. Mycorrhiza 20:217-263; http://mycorrhizas.info/ecmf.html
ASV_962	LR994279			Basidiomycota	Agaricomycetes	Agaricales	Amanitaceae	Amanita		Two hundred forty nine	Basidiomycota;Agaricomycetes;Agaricales;Amanitaceae;Amanita	Amanita	13	Symbiotroph	Ectomycorrhizal	Agaricoid	NULL	Highly Probable	NULL	Rinaldi AC, et al. 2008. Fungal Diversity 33:1-45; Tedersoo L, et al. 2010. Mycorrhiza 20:217-263; http://mycorrhizas.info/ecmf.html
ASV_963	LR994280	SH1844334.08FU	0.5	Basidiomycota	Agaricomycetes	Russulales	Russulaceae	Lactifluus		Three hundred seventy five	Basidiomycota;Agaricomycetes;Russulales;Russulaceae;Lactifluus	Lactifluus	13	Symbiotroph	Ectomycorrhizal	Agaricoid	NULL	Highly Probable	NULL	List compiled by Sara Branco with input from Nhu Nguyen and Else Vellinga
ASV_964	LR994281	SH1725144.08FU	0.5	Ascomycota	Eurotiomycetes	Chaetothyriales				Five hundred nine	Ascomycota;Eurotiomycetes;Chaetothyriales
ASV_965	LR994282
ASV_966	LR994283	SH1745126.08FU	1.5	Ascomycota	Sordariomycetes	Microscales	Halosphaeriaceae			Ninety six	Ascomycota;Sordariomycetes;Microscales;Halosphaeriaceae	Halosphaeriaceae	9	Saprotroph	Undefined Saprotroph-Wood Saprotroph	Microfungus	NULL	Probable	Found in aquatic habitats, mostly in marine environments; saprobic on submerged or intertidal wood, occasionally associated with sand grains and similar substrata (Cannon & Kirk 2007)	Cannon PF, Kirk PM. 2007. Fungal Families of the World. CAB International, Cambridge
ASV_967	LR994284	SH1733872.08FU	0.5	Basidiomycota	Agaricomycetes	Russulales	Russulaceae	Russula		Three hundred forty one	Basidiomycota;Agaricomycetes;Russulales;Russulaceae;Russula	Russula	13	Symbiotroph	Ectomycorrhizal	Agaricoid	NULL	Highly Probable	NULL	Rinaldi AC, et al. 2008. Fungal Diversity 33:1-45; Tedersoo L, et al. 2010. Mycorrhiza 20:217-263; http://mycorrhizas.info/ecmf.html
ASV_968	LR994285	SH1725144.08FU	0.5	Ascomycota	Eurotiomycetes	Chaetothyriales				Five hundred nine	Ascomycota;Eurotiomycetes;Chaetothyriales
ASV_969	LR994286	SH1721283.08FU	1.5	Basidiomycota	Agaricomycetes	Agaricales	Inocybaceae	Inocybe		Two hundred thirty eight	Basidiomycota;Agaricomycetes;Agaricales;Inocybaceae;Inocybe	Inocybe	13	Symbiotroph	Ectomycorrhizal	Agaricoid	NULL	Highly Probable	Sensu stricto (Matheny 2009).	Rinaldi AC, et al. 2008. Fungal Diversity 33:1-45; Matheny PB. 2009. McIlvainea 18:11-21; Tedersoo L, et al. 2010. Mycorrhiza 20:217-263; http://mycorrhizas.info/ecmf.html
ASV_970	LR994287	SH1721283.08FU	1.5	Basidiomycota	Agaricomycetes	Agaricales	Inocybaceae	Inocybe		Two hundred thirty eight	Basidiomycota;Agaricomycetes;Agaricales;Inocybaceae;Inocybe	Inocybe	13	Symbiotroph	Ectomycorrhizal	Agaricoid	NULL	Highly Probable	Sensu stricto (Matheny 2009).	Rinaldi AC, et al. 2008. Fungal Diversity 33:1-45; Matheny PB. 2009. McIlvainea 18:11-21; Tedersoo L, et al. 2010. Mycorrhiza 20:217-263; http://mycorrhizas.info/ecmf.html
ASV_971	LR994288	SH1721283.08FU	1.5	Basidiomycota	Agaricomycetes	Agaricales	Inocybaceae	Inocybe		Two hundred thirty eight	Basidiomycota;Agaricomycetes;Agaricales;Inocybaceae;Inocybe	Inocybe	13	Symbiotroph	Ectomycorrhizal	Agaricoid	NULL	Highly Probable	Sensu stricto (Matheny 2009).	Rinaldi AC, et al. 2008. Fungal Diversity 33:1-45; Matheny PB. 2009. McIlvainea 18:11-21; Tedersoo L, et al. 2010. Mycorrhiza 20:217-263; http://mycorrhizas.info/ecmf.html
ASV_972	LR994289	SH1737342.08FU	0.5	Basidiomycota	Agaricomycetes	Russulales	Russulaceae	Russula		One hundred fifty six	Basidiomycota;Agaricomycetes;Russulales;Russulaceae;Russula	Russula	13	Symbiotroph	Ectomycorrhizal	Agaricoid	NULL	Highly Probable	NULL	Rinaldi AC, et al. 2008. Fungal Diversity 33:1-45; Tedersoo L, et al. 2010. Mycorrhiza 20:217-263; http://mycorrhizas.info/ecmf.html
ASV_973	LR994290
ASV_974	LR994291	SH1733871.08FU	<0.5	Basidiomycota	Agaricomycetes	Russulales	Russulaceae	Russula	Russula congoana	Three hundred forty one	Basidiomycota;Agaricomycetes;Russulales;Russulaceae;Russula;Russula congoana	Russula	13	Symbiotroph	Ectomycorrhizal	Agaricoid	NULL	Highly Probable	NULL	Rinaldi AC, et al. 2008. Fungal Diversity 33:1-45; Tedersoo L, et al. 2010. Mycorrhiza 20:217-263; http://mycorrhizas.info/ecmf.html
ASV_975	LR994292			Ascomycota	Sordariomycetes	Magnaporthales				Two hundred eighty one	Ascomycota;Sordariomycetes;Magnaporthales
ASV_976	LR994293
ASV_977	LR994294									Twenty one
ASV_978	LR994295			Ascomycota	Eurotiomycetes	Eurotiales	Trichomaceae	Talaromyces	Talaromyces atroroseus	Three hundred seventy two	Ascomycota;Eurotiomycetes;Eurotiales;Trichomaceae;Talaromyces;Talaromyces atroroseus	Talaromyces	13	Saprotroph	Undefined Saprotroph	NULL	NULL	Probable	NULL	Tedersoo L, et al. 2014. Science 346:1256688
ASV_979	LR994296	SH1680112.08FU	<0.5	Basidiomycota	Agaricomycetes	Agaricales	Inocybaceae	Inocybe		Four hundred ninety one	Basidiomycota;Agaricomycetes;Agaricales;Inocybaceae;Inocybe	Inocybe	13	Symbiotroph	Ectomycorrhizal	Agaricoid	NULL	Highly Probable	Sensu stricto (Matheny 2009).	Rinaldi AC, et al. 2008. Fungal Diversity 33:1-45; Matheny PB. 2009. McIlvainea 18:11-21; Tedersoo L, et al. 2010. Mycorrhiza 20:217-263; http://mycorrhizas.info/ecmf.html
ASV_980	LR994297	SH1691375.08FU	<0.5	Basidiomycota	Agaricomycetes	Thelephorales	Thelephoraceae			Three hundred eighty two	Basidiomycota;Agaricomycetes;Thelephorales;Thelephoraceae	Thelephoraceae	9	Saprotroph-Symbiotroph	Ectomycorrhizal-Undefined Saprotroph	Clavarioid	NULL	Probable	On the ground, on soil, a few on wood. At least some speices ectomycorrhizal (Cannon & Kirk 2007)	Cannon PF, Kirk PM. 2007. Fungal Families of the World. CAB International, Cambridge
ASV_981	LR994298	SH1660174.08FU	<0.5	Basidiomycota	Agaricomycetes	Thelephorales	Thelephoraceae	Tomentella	Tomentella afrostuposa	Three hundred fifty eight	Basidiomycota;Agaricomycetes;Thelephorales;Thelephoraceae;Tomentella;Tomentella afrostuposa	Tomentella	13	Symbiotroph	Ectomycorrhizal	Corticioid	NULL	Highly Probable	NULL	Rinaldi AC, et al. 2008. Fungal Diversity 33:1-45; Tedersoo L, et al. 2010. Mycorrhiza 20:217-263; http://mycorrhizas.info/ecmf.html
ASV_982	LR994299	SH1851469.08FU	1.0	Ascomycota	Pezizomycetes	Pezizales	Pezizaceae			One hundred ninety two	Ascomycota;Pezizomycetes;Pezizales;Pezizaceae	Pezizaceae	9	Saprotroph-Symbiotroph	Dung Saprotroph-Ectomycorrhizal-Litter Saprotroph-Undefined Saprotroph	Pezizoid	NULL	Possible	Saprobic or ectomycorrhizal, on or in soil, leafmould etc., some species associated with dung or fire sites (Cannon & Kirk 2007)	Cannon PF, Kirk PM. 2007. Fungal Families of the World. CAB International, Cambridge
ASV_983	LR994300			Basidiomycota	Agaricomycetes	Auriculariales				One hundred forty eight	Basidiomycota;Agaricomycetes;Auriculariales
ASV_984	LR994301	SH1823070.08FU	1.0	Basidiomycota	Agaricomycetes	Russulales	Russulaceae	Russula		Four hundred sixteen	Basidiomycota;Agaricomycetes;Russulales;Russulaceae;Russula	Russula	13	Symbiotroph	Ectomycorrhizal	Agaricoid	NULL	Highly Probable	NULL	Rinaldi AC, et al. 2008. Fungal Diversity 33:1-45; Tedersoo L, et al. 2010. Mycorrhiza 20:217-263; http://mycorrhizas.info/ecmf.html
ASV_985	LR994302			Ascomycota						Three hundred twelve	Ascomycota
ASV_986	LR994303			Ascomycota						Five hundred nineteen	Ascomycota
ASV_987	LR994304	SH1721283.08FU	1.5	Basidiomycota	Agaricomycetes	Agaricales	Inocybaceae	Inocybe		Two hundred thirty eight	Basidiomycota;Agaricomycetes;Agaricales;Inocybaceae;Inocybe	Inocybe	13	Symbiotroph	Ectomycorrhizal	Agaricoid	NULL	Highly Probable	Sensu stricto (Matheny 2009).	Rinaldi AC, et al. 2008. Fungal Diversity 33:1-45; Matheny PB. 2009. McIlvainea 18:11-21; Tedersoo L, et al. 2010. Mycorrhiza 20:217-263; http://mycorrhizas.info/ecmf.html
ASV_988	LR994305
ASV_989	LR994306	SH1721283.08FU	1.5	Basidiomycota	Agaricomycetes	Agaricales	Inocybaceae	Inocybe		Two hundred thirty eight	Basidiomycota;Agaricomycetes;Agaricales;Inocybaceae;Inocybe	Inocybe	13	Symbiotroph	Ectomycorrhizal	Agaricoid	NULL	Highly Probable	Sensu stricto (Matheny 2009).	Rinaldi AC, et al. 2008. Fungal Diversity 33:1-45; Matheny PB. 2009. McIlvainea 18:11-21; Tedersoo L, et al. 2010. Mycorrhiza 20:217-263; http://mycorrhizas.info/ecmf.html
ASV_990	LR994307	SH1721283.08FU	1.5	Basidiomycota	Agaricomycetes	Agaricales	Inocybaceae	Inocybe		Two hundred thirty eight	Basidiomycota;Agaricomycetes;Agaricales;Inocybaceae;Inocybe	Inocybe	13	Symbiotroph	Ectomycorrhizal	Agaricoid	NULL	Highly Probable	Sensu stricto (Matheny 2009).	Rinaldi AC, et al. 2008. Fungal Diversity 33:1-45; Matheny PB. 2009. McIlvainea 18:11-21; Tedersoo L, et al. 2010. Mycorrhiza 20:217-263; http://mycorrhizas.info/ecmf.html
ASV_991	LR994308	SH1721283.08FU	1.5	Basidiomycota	Agaricomycetes	Agaricales	Inocybaceae	Inocybe		Two hundred thirty eight	Basidiomycota;Agaricomycetes;Agaricales;Inocybaceae;Inocybe	Inocybe	13	Symbiotroph	Ectomycorrhizal	Agaricoid	NULL	Highly Probable	Sensu stricto (Matheny 2009).	Rinaldi AC, et al. 2008. Fungal Diversity 33:1-45; Matheny PB. 2009. McIlvainea 18:11-21; Tedersoo L, et al. 2010. Mycorrhiza 20:217-263; http://mycorrhizas.info/ecmf.html
ASV_992	LR994309	SH1733876.08FU	<0.5	Basidiomycota	Agaricomycetes	Russulales	Russulaceae	Lactifluus		Three hundred seventy six	Basidiomycota;Agaricomycetes;Russulales;Russulaceae;Lactifluus	Lactifluus	13	Symbiotroph	Ectomycorrhizal	Agaricoid	NULL	Highly Probable	NULL	List compiled by Sara Branco with input from Nhu Nguyen and Else Vellinga
ASV_993	LR994310	SH1733876.08FU	<0.5	Basidiomycota	Agaricomycetes	Russulales	Russulaceae	Lactifluus	Lactifluus melleus	Three hundred seventy six	Basidiomycota;Agaricomycetes;Russulales;Russulaceae;Lactifluus;Lactifluus melleus	Lactifluus	13	Symbiotroph	Ectomycorrhizal	Agaricoid	NULL	Highly Probable	NULL	List compiled by Sara Branco with input from Nhu Nguyen and Else Vellinga
ASV_994	LR994311	SH1733876.08FU	<0.5	Basidiomycota	Agaricomycetes	Russulales	Russulaceae	Lactifluus	Lactifluus melleus	Three hundred seventy six	Basidiomycota;Agaricomycetes;Russulales;Russulaceae;Lactifluus;Lactifluus melleus	Lactifluus	13	Symbiotroph	Ectomycorrhizal	Agaricoid	NULL	Highly Probable	NULL	List compiled by Sara Branco with input from Nhu Nguyen and Else Vellinga
ASV_995	LR994312	SH1733876.08FU	<0.5	Basidiomycota	Agaricomycetes	Russulales	Russulaceae	Lactifluus	Lactifluus melleus	Three hundred seventy six	Basidiomycota;Agaricomycetes;Russulales;Russulaceae;Lactifluus;Lactifluus melleus	Lactifluus	13	Symbiotroph	Ectomycorrhizal	Agaricoid	NULL	Highly Probable	NULL	List compiled by Sara Branco with input from Nhu Nguyen and Else Vellinga
ASV_996	LR994313	SH1733876.08FU	<0.5	Basidiomycota	Agaricomycetes	Russulales	Russulaceae	Lactifluus	Lactifluus melleus	Three hundred seventy six	Basidiomycota;Agaricomycetes;Russulales;Russulaceae;Lactifluus;Lactifluus melleus	Lactifluus	13	Symbiotroph	Ectomycorrhizal	Agaricoid	NULL	Highly Probable	NULL	List compiled by Sara Branco with input from Nhu Nguyen and Else Vellinga
ASV_997	LR994314	SH1733876.08FU	<0.5	Basidiomycota	Agaricomycetes	Russulales	Russulaceae	Lactifluus		Three hundred seventy six	Basidiomycota;Agaricomycetes;Russulales;Russulaceae;Lactifluus	Lactifluus	13	Symbiotroph	Ectomycorrhizal	Agaricoid	NULL	Highly Probable	NULL	List compiled by Sara Branco with input from Nhu Nguyen and Else Vellinga
ASV_998	LR994315	SH1826276.08FU	0.5	Ascomycota	Sordariomycetes	Hypocreales	Nectriaceae	Ophionectria	Ophionectria trichospora	Three hundred sixty eight	Ascomycota;Sordariomycetes;Hypocreales;Nectriaceae;Ophionectria;Ophionectria trichospora	Ophionectria	13	Saprotroph	Undefined Saprotroph	NULL	NULL	Probable	NULL	Tedersoo L, et al. 2014. Science 346:1256688
ASV_999	LR994316	SH1737342.08FU	0.5	Basidiomycota	Agaricomycetes	Russulales	Russulaceae	Russula		One hundred fifty six	Basidiomycota;Agaricomycetes;Russulales;Russulaceae;Russula	Russula	13	Symbiotroph	Ectomycorrhizal	Agaricoid	NULL	Highly Probable	NULL	Rinaldi AC, et al. 2008. Fungal Diversity 33:1-45; Tedersoo L, et al. 2010. Mycorrhiza 20:217-263; http://mycorrhizas.info/ecmf.html
ASV_1000	LR994317	SH1737342.08FU	0.5	Basidiomycota	Agaricomycetes	Russulales	Russulaceae	Russula		One hundred fifty six	Basidiomycota;Agaricomycetes;Russulales;Russulaceae;Russula	Russula	13	Symbiotroph	Ectomycorrhizal	Agaricoid	NULL	Highly Probable	NULL	Rinaldi AC, et al. 2008. Fungal Diversity 33:1-45; Tedersoo L, et al. 2010. Mycorrhiza 20:217-263; http://mycorrhizas.info/ecmf.html
ASV_1001	LR994318	SH1737342.08FU	0.5	Basidiomycota	Agaricomycetes	Russulales	Russulaceae	Russula		One hundred fifty six	Basidiomycota;Agaricomycetes;Russulales;Russulaceae;Russula	Russula	13	Symbiotroph	Ectomycorrhizal	Agaricoid	NULL	Highly Probable	NULL	Rinaldi AC, et al. 2008. Fungal Diversity 33:1-45; Tedersoo L, et al. 2010. Mycorrhiza 20:217-263; http://mycorrhizas.info/ecmf.html
ASV_1002	LR994319			Basidiomycota	Agaricomycetes	Boletales				Thirty seven	Basidiomycota;Agaricomycetes;Boletales
ASV_1003	LR994320	SH1737342.08FU	0.5	Basidiomycota	Agaricomycetes	Russulales	Russulaceae	Russula		One hundred fifty six	Basidiomycota;Agaricomycetes;Russulales;Russulaceae;Russula	Russula	13	Symbiotroph	Ectomycorrhizal	Agaricoid	NULL	Highly Probable	NULL	Rinaldi AC, et al. 2008. Fungal Diversity 33:1-45; Tedersoo L, et al. 2010. Mycorrhiza 20:217-263; http://mycorrhizas.info/ecmf.html
ASV_1004	LR994321	SH1737342.08FU	0.5	Basidiomycota	Agaricomycetes	Russulales	Russulaceae	Russula		One hundred fifty six	Basidiomycota;Agaricomycetes;Russulales;Russulaceae;Russula	Russula	13	Symbiotroph	Ectomycorrhizal	Agaricoid	NULL	Highly Probable	NULL	Rinaldi AC, et al. 2008. Fungal Diversity 33:1-45; Tedersoo L, et al. 2010. Mycorrhiza 20:217-263; http://mycorrhizas.info/ecmf.html
ASV_1005	LR994322	SH1737342.08FU	0.5	Basidiomycota	Agaricomycetes	Russulales	Russulaceae	Russula		One hundred fifty six	Basidiomycota;Agaricomycetes;Russulales;Russulaceae;Russula	Russula	13	Symbiotroph	Ectomycorrhizal	Agaricoid	NULL	Highly Probable	NULL	Rinaldi AC, et al. 2008. Fungal Diversity 33:1-45; Tedersoo L, et al. 2010. Mycorrhiza 20:217-263; http://mycorrhizas.info/ecmf.html
ASV_1006	LR994323	SH1737342.08FU	0.5	Basidiomycota	Agaricomycetes	Russulales	Russulaceae	Russula		One hundred fifty six	Basidiomycota;Agaricomycetes;Russulales;Russulaceae;Russula	Russula	13	Symbiotroph	Ectomycorrhizal	Agaricoid	NULL	Highly Probable	NULL	Rinaldi AC, et al. 2008. Fungal Diversity 33:1-45; Tedersoo L, et al. 2010. Mycorrhiza 20:217-263; http://mycorrhizas.info/ecmf.html
ASV_1007	LR994324	SH1660466.08FU	0.5	Basidiomycota	Agaricomycetes	Thelephorales	Thelephoraceae			Three hundred fifty five	Basidiomycota;Agaricomycetes;Thelephorales;Thelephoraceae	Thelephoraceae	9	Saprotroph-Symbiotroph	Ectomycorrhizal-Undefined Saprotroph	Clavarioid	NULL	Probable	On the ground, on soil, a few on wood. At least some speices ectomycorrhizal (Cannon & Kirk 2007)	Cannon PF, Kirk PM. 2007. Fungal Families of the World. CAB International, Cambridge
ASV_1008	LR994325	SH1733871.08FU	0.5	Basidiomycota	Agaricomycetes	Russulales	Russulaceae	Russula	Russula congoana	Three hundred forty one	Basidiomycota;Agaricomycetes;Russulales;Russulaceae;Russula;Russula congoana	Russula	13	Symbiotroph	Ectomycorrhizal	Agaricoid	NULL	Highly Probable	NULL	Rinaldi AC, et al. 2008. Fungal Diversity 33:1-45; Tedersoo L, et al. 2010. Mycorrhiza 20:217-263; http://mycorrhizas.info/ecmf.html
ASV_1009	LR994326	SH1733871.08FU	<0.5	Basidiomycota	Agaricomycetes	Russulales	Russulaceae	Russula	Russula congoana	Three hundred forty one	Basidiomycota;Agaricomycetes;Russulales;Russulaceae;Russula;Russula congoana	Russula	13	Symbiotroph	Ectomycorrhizal	Agaricoid	NULL	Highly Probable	NULL	Rinaldi AC, et al. 2008. Fungal Diversity 33:1-45; Tedersoo L, et al. 2010. Mycorrhiza 20:217-263; http://mycorrhizas.info/ecmf.html
ASV_1010	LR994327	SH1733871.08FU	0.5	Basidiomycota	Agaricomycetes	Russulales	Russulaceae	Russula	Russula congoana	Three hundred forty one	Basidiomycota;Agaricomycetes;Russulales;Russulaceae;Russula;Russula congoana	Russula	13	Symbiotroph	Ectomycorrhizal	Agaricoid	NULL	Highly Probable	NULL	Rinaldi AC, et al. 2008. Fungal Diversity 33:1-45; Tedersoo L, et al. 2010. Mycorrhiza 20:217-263; http://mycorrhizas.info/ecmf.html
ASV_1011	LR994328	SH1733871.08FU	<0.5	Basidiomycota	Agaricomycetes	Russulales	Russulaceae	Russula	Russula congoana	Three hundred forty one	Basidiomycota;Agaricomycetes;Russulales;Russulaceae;Russula;Russula congoana	Russula	13	Symbiotroph	Ectomycorrhizal	Agaricoid	NULL	Highly Probable	NULL	Rinaldi AC, et al. 2008. Fungal Diversity 33:1-45; Tedersoo L, et al. 2010. Mycorrhiza 20:217-263; http://mycorrhizas.info/ecmf.html
ASV_1012	LR994329
ASV_1013	LR994330			Ascomycota	Dothideomycetes	Capnodiales	Mycosphaerellaceae	Scirrhia	Scirrhia brasiliensis	One hundred fifteen	Ascomycota;Dothideomycetes;Capnodiales;Mycosphaerellaceae;Scirrhia;Scirrhia brasiliensis	Scirrhia	13	Pathotroph	Plant Pathogen	NULL	NULL	Probable	NULL	Tedersoo L, et al. 2014. Science 346:1256688
ASV_1014	LR994331	SH1703741.08FU	0.5	Basidiomycota	Agaricomycetes	Boletales	Sclerodermataceae	Scleroderma		One hundred six	Basidiomycota;Agaricomycetes;Boletales;Sclerodermataceae;Scleroderma	Scleroderma	13	Symbiotroph	Ectomycorrhizal	Gasteroid	NULL	Highly Probable	Common name - puffball	Rinaldi AC, et al. 2008. Fungal Diversity 33:1-45; Tedersoo L, et al. 2010. Mycorrhiza 20:217-263; http://mycorrhizas.info/ecmf.html
ASV_1015	LR994332			Ascomycota	Dothideomycetes					Ninety two	Ascomycota;Dothideomycetes
ASV_1016	LR994333	SH1733872.08FU	0.5	Basidiomycota	Agaricomycetes	Russulales	Russulaceae	Russula		Three hundred forty one	Basidiomycota;Agaricomycetes;Russulales;Russulaceae;Russula	Russula	13	Symbiotroph	Ectomycorrhizal	Agaricoid	NULL	Highly Probable	NULL	Rinaldi AC, et al. 2008. Fungal Diversity 33:1-45; Tedersoo L, et al. 2010. Mycorrhiza 20:217-263; http://mycorrhizas.info/ecmf.html
ASV_1017	LR994334	SH1688188.08FU	0.5	Basidiomycota	Agaricomycetes	Boletales	Sclerodermataceae	Scleroderma		Three hundred eighty nine	Basidiomycota;Agaricomycetes;Boletales;Sclerodermataceae;Scleroderma	Scleroderma	13	Symbiotroph	Ectomycorrhizal	Gasteroid	NULL	Highly Probable	Common name - puffball	Rinaldi AC, et al. 2008. Fungal Diversity 33:1-45; Tedersoo L, et al. 2010. Mycorrhiza 20:217-263; http://mycorrhizas.info/ecmf.html
ASV_1018	LR994335	SH1691375.08FU	<0.5	Basidiomycota	Agaricomycetes	Thelephorales	Thelephoraceae			Three hundred eighty two	Basidiomycota;Agaricomycetes;Thelephorales;Thelephoraceae	Thelephoraceae	9	Saprotroph-Symbiotroph	Ectomycorrhizal-Undefined Saprotroph	Clavarioid	NULL	Probable	On the ground, on soil, a few on wood. At least some speices ectomycorrhizal (Cannon & Kirk 2007)	Cannon PF, Kirk PM. 2007. Fungal Families of the World. CAB International, Cambridge
ASV_1019	LR994336	SH1691375.08FU	<0.5	Basidiomycota	Agaricomycetes	Thelephorales	Thelephoraceae			Three hundred eighty two	Basidiomycota;Agaricomycetes;Thelephorales;Thelephoraceae	Thelephoraceae	9	Saprotroph-Symbiotroph	Ectomycorrhizal-Undefined Saprotroph	Clavarioid	NULL	Probable	On the ground, on soil, a few on wood. At least some speices ectomycorrhizal (Cannon & Kirk 2007)	Cannon PF, Kirk PM. 2007. Fungal Families of the World. CAB International, Cambridge
ASV_1020	LR994337	SH1691375.08FU	0.5	Basidiomycota	Agaricomycetes	Thelephorales	Thelephoraceae			Three hundred eighty two	Basidiomycota;Agaricomycetes;Thelephorales;Thelephoraceae	Thelephoraceae	9	Saprotroph-Symbiotroph	Ectomycorrhizal-Undefined Saprotroph	Clavarioid	NULL	Probable	On the ground, on soil, a few on wood. At least some speices ectomycorrhizal (Cannon & Kirk 2007)	Cannon PF, Kirk PM. 2007. Fungal Families of the World. CAB International, Cambridge
ASV_1021	LR994338	SH1660174.08FU	0.5	Basidiomycota	Agaricomycetes	Thelephorales	Thelephoraceae	Tomentella	Tomentella afrostuposa	Three hundred fifty eight	Basidiomycota;Agaricomycetes;Thelephorales;Thelephoraceae;Tomentella;Tomentella afrostuposa	Tomentella	13	Symbiotroph	Ectomycorrhizal	Corticioid	NULL	Highly Probable	NULL	Rinaldi AC, et al. 2008. Fungal Diversity 33:1-45; Tedersoo L, et al. 2010. Mycorrhiza 20:217-263; http://mycorrhizas.info/ecmf.html
ASV_1022	LR994339			Glomeromycota	Glomeromycetes	Glomerales	Glomeraceae			One hundred eighty five	Glomeromycota;Glomeromycetes;Glomerales;Glomeraceae	Glomeraceae	9	Symbiotroph	Arbuscular Mycorrhizal	NULL	NULL	Highly Probable	NULL	Redecker D, et al. 2013. Mycorrhiza 23:515-531
ASV_1023	LR994340	SH1843169.08FU	1.0	Ascomycota	Dothideomycetes	Pleosporales	Didymosphaeriaceae	Paraconiothyrium		Four hundred twenty	Ascomycota;Dothideomycetes;Pleosporales;Didymosphaeriaceae;Paraconiothyrium	Paraconiothyrium	13	Saprotroph	Undefined Saprotroph	NULL	NULL	Probable	NULL	Tedersoo L, et al. 2014. Science 346:1256688
ASV_1024	LR994341
ASV_1025	LR994342	SH1668373.08FU	0.5	Basidiomycota	Agaricomycetes	Agaricales	Inocybaceae	Inocybe		One hundred seventy six	Basidiomycota;Agaricomycetes;Agaricales;Inocybaceae;Inocybe	Inocybe	13	Symbiotroph	Ectomycorrhizal	Agaricoid	NULL	Highly Probable	Sensu stricto (Matheny 2009).	Rinaldi AC, et al. 2008. Fungal Diversity 33:1-45; Matheny PB. 2009. McIlvainea 18:11-21; Tedersoo L, et al. 2010. Mycorrhiza 20:217-263; http://mycorrhizas.info/ecmf.html
ASV_1026	LR994343	SH1721277.08FU	0.5	Basidiomycota	Agaricomycetes	Agaricales	Inocybaceae	Inocybe		Three hundred ninety nine	Basidiomycota;Agaricomycetes;Agaricales;Inocybaceae;Inocybe	Inocybe	13	Symbiotroph	Ectomycorrhizal	Agaricoid	NULL	Highly Probable	Sensu stricto (Matheny 2009).	Rinaldi AC, et al. 2008. Fungal Diversity 33:1-45; Matheny PB. 2009. McIlvainea 18:11-21; Tedersoo L, et al. 2010. Mycorrhiza 20:217-263; http://mycorrhizas.info/ecmf.html
ASV_1027	LR994344			Basidiomycota	Agaricomycetes	Agaricales				One hundred ninety seven	Basidiomycota;Agaricomycetes;Agaricales	Agaricales	7	Pathotroph-Saprotroph-Symbiotroph	Bryophyte Parasite-Dung Saprotroph-Ectomycorrhizal-Fungal Parasite-Leaf Saprotroph-Plant Parasite-Undefined Saprotroph-Wood Saprotroph	Agaricoid-Gasteroid-Microfungus-Secotioid-Yeast	NULL	Possible	Mushrooms and toadstools, Gill fungi, Agarics... lignicolous, sometimes muscicolous or fungicolous, saprobic, mycorrhizal, rarely parasitic on plants or fungi (Kirk et al. 2008)	Kirk PM et al. 2008. Dictionary of the Fungi. Tenth Edition. CAB International, Wallingford
ASV_1028	LR994345									Seventy one
ASV_1029	LR994346			Basidiomycota	Agaricomycetes	Sebacinales	Sebacinaceae	Sebacina		Two hundred eighty five	Basidiomycota;Agaricomycetes;Sebacinales;Sebacinaceae;Sebacina	Sebacina	13	Symbiotroph	Ectomycorrhizal-Orchid Mycorrhizal-Root Associated Biotroph	NULL	NULL	Possible	NULL	Rinaldi AC, et al. 2008. Fungal Diversity 33:1-45; Tedersoo L, et al. 2010. Mycorrhiza 20:217-263 (pro parte); http://mycorrhizas.info/ecmf.html; Weiss et al. doi: 10.1111/nph.13977 (many guilds)
ASV_1030	LR994347
ASV_1031	LR994348	SH1721283.08FU	1.5	Basidiomycota	Agaricomycetes	Agaricales	Inocybaceae	Inocybe		Two hundred thirty eight	Basidiomycota;Agaricomycetes;Agaricales;Inocybaceae;Inocybe	Inocybe	13	Symbiotroph	Ectomycorrhizal	Agaricoid	NULL	Highly Probable	Sensu stricto (Matheny 2009).	Rinaldi AC, et al. 2008. Fungal Diversity 33:1-45; Matheny PB. 2009. McIlvainea 18:11-21; Tedersoo L, et al. 2010. Mycorrhiza 20:217-263; http://mycorrhizas.info/ecmf.html
ASV_1032	LR994349	SH1721283.08FU	1.5	Basidiomycota	Agaricomycetes	Agaricales	Inocybaceae	Inocybe		Two hundred thirty eight	Basidiomycota;Agaricomycetes;Agaricales;Inocybaceae;Inocybe	Inocybe	13	Symbiotroph	Ectomycorrhizal	Agaricoid	NULL	Highly Probable	Sensu stricto (Matheny 2009).	Rinaldi AC, et al. 2008. Fungal Diversity 33:1-45; Matheny PB. 2009. McIlvainea 18:11-21; Tedersoo L, et al. 2010. Mycorrhiza 20:217-263; http://mycorrhizas.info/ecmf.html
ASV_1033	LR994350	SH1721283.08FU	1.5	Basidiomycota	Agaricomycetes	Agaricales	Inocybaceae	Inocybe		Two hundred thirty eight	Basidiomycota;Agaricomycetes;Agaricales;Inocybaceae;Inocybe	Inocybe	13	Symbiotroph	Ectomycorrhizal	Agaricoid	NULL	Highly Probable	Sensu stricto (Matheny 2009).	Rinaldi AC, et al. 2008. Fungal Diversity 33:1-45; Matheny PB. 2009. McIlvainea 18:11-21; Tedersoo L, et al. 2010. Mycorrhiza 20:217-263; http://mycorrhizas.info/ecmf.html
ASV_1034	LR994351	SH1721283.08FU	1.5	Basidiomycota	Agaricomycetes	Agaricales	Inocybaceae	Inocybe		Two hundred thirty eight	Basidiomycota;Agaricomycetes;Agaricales;Inocybaceae;Inocybe	Inocybe	13	Symbiotroph	Ectomycorrhizal	Agaricoid	NULL	Highly Probable	Sensu stricto (Matheny 2009).	Rinaldi AC, et al. 2008. Fungal Diversity 33:1-45; Matheny PB. 2009. McIlvainea 18:11-21; Tedersoo L, et al. 2010. Mycorrhiza 20:217-263; http://mycorrhizas.info/ecmf.html
ASV_1035	LR994352	SH1844334.08FU	0.5	Basidiomycota	Agaricomycetes	Russulales	Russulaceae	Lactifluus		Three hundred seventy five	Basidiomycota;Agaricomycetes;Russulales;Russulaceae;Lactifluus	Lactifluus	13	Symbiotroph	Ectomycorrhizal	Agaricoid	NULL	Highly Probable	NULL	List compiled by Sara Branco with input from Nhu Nguyen and Else Vellinga
ASV_1036	LR994353	SH1844334.08FU	0.5	Basidiomycota	Agaricomycetes	Russulales	Russulaceae	Lactifluus		Three hundred seventy five	Basidiomycota;Agaricomycetes;Russulales;Russulaceae;Lactifluus	Lactifluus	13	Symbiotroph	Ectomycorrhizal	Agaricoid	NULL	Highly Probable	NULL	List compiled by Sara Branco with input from Nhu Nguyen and Else Vellinga
ASV_1037	LR994354	SH1844334.08FU	0.5	Basidiomycota	Agaricomycetes	Russulales	Russulaceae	Lactifluus		Three hundred seventy five	Basidiomycota;Agaricomycetes;Russulales;Russulaceae;Lactifluus	Lactifluus	13	Symbiotroph	Ectomycorrhizal	Agaricoid	NULL	Highly Probable	NULL	List compiled by Sara Branco with input from Nhu Nguyen and Else Vellinga
ASV_1038	LR994355	SH1721277.08FU	<0.5	Basidiomycota	Agaricomycetes	Agaricales	Inocybaceae	Inocybe		Three hundred ninety nine	Basidiomycota;Agaricomycetes;Agaricales;Inocybaceae;Inocybe	Inocybe	13	Symbiotroph	Ectomycorrhizal	Agaricoid	NULL	Highly Probable	Sensu stricto (Matheny 2009).	Rinaldi AC, et al. 2008. Fungal Diversity 33:1-45; Matheny PB. 2009. McIlvainea 18:11-21; Tedersoo L, et al. 2010. Mycorrhiza 20:217-263; http://mycorrhizas.info/ecmf.html
ASV_1039	LR994356			Glomeromycota						Three hundred twenty three	Glomeromycota
ASV_1040	LR994357	SH1721283.08FU	1.5	Basidiomycota	Agaricomycetes	Agaricales	Inocybaceae	Inocybe		Two hundred thirty eight	Basidiomycota;Agaricomycetes;Agaricales;Inocybaceae;Inocybe	Inocybe	13	Symbiotroph	Ectomycorrhizal	Agaricoid	NULL	Highly Probable	Sensu stricto (Matheny 2009).	Rinaldi AC, et al. 2008. Fungal Diversity 33:1-45; Matheny PB. 2009. McIlvainea 18:11-21; Tedersoo L, et al. 2010. Mycorrhiza 20:217-263; http://mycorrhizas.info/ecmf.html
ASV_1041	LR994358	SH1721283.08FU	1.5	Basidiomycota	Agaricomycetes	Agaricales	Inocybaceae	Inocybe		Two hundred thirty eight	Basidiomycota;Agaricomycetes;Agaricales;Inocybaceae;Inocybe	Inocybe	13	Symbiotroph	Ectomycorrhizal	Agaricoid	NULL	Highly Probable	Sensu stricto (Matheny 2009).	Rinaldi AC, et al. 2008. Fungal Diversity 33:1-45; Matheny PB. 2009. McIlvainea 18:11-21; Tedersoo L, et al. 2010. Mycorrhiza 20:217-263; http://mycorrhizas.info/ecmf.html
ASV_1042	LR994359	SH1721283.08FU	1.5	Basidiomycota	Agaricomycetes	Agaricales	Inocybaceae	Inocybe		Two hundred thirty eight	Basidiomycota;Agaricomycetes;Agaricales;Inocybaceae;Inocybe	Inocybe	13	Symbiotroph	Ectomycorrhizal	Agaricoid	NULL	Highly Probable	Sensu stricto (Matheny 2009).	Rinaldi AC, et al. 2008. Fungal Diversity 33:1-45; Matheny PB. 2009. McIlvainea 18:11-21; Tedersoo L, et al. 2010. Mycorrhiza 20:217-263; http://mycorrhizas.info/ecmf.html
ASV_1043	LR994360	SH1721283.08FU	1.5	Basidiomycota	Agaricomycetes	Agaricales	Inocybaceae	Inocybe		Two hundred thirty eight	Basidiomycota;Agaricomycetes;Agaricales;Inocybaceae;Inocybe	Inocybe	13	Symbiotroph	Ectomycorrhizal	Agaricoid	NULL	Highly Probable	Sensu stricto (Matheny 2009).	Rinaldi AC, et al. 2008. Fungal Diversity 33:1-45; Matheny PB. 2009. McIlvainea 18:11-21; Tedersoo L, et al. 2010. Mycorrhiza 20:217-263; http://mycorrhizas.info/ecmf.html
ASV_1044	LR994361	SH1721283.08FU	1.5	Basidiomycota	Agaricomycetes	Agaricales	Inocybaceae	Inocybe		Two hundred thirty eight	Basidiomycota;Agaricomycetes;Agaricales;Inocybaceae;Inocybe	Inocybe	13	Symbiotroph	Ectomycorrhizal	Agaricoid	NULL	Highly Probable	Sensu stricto (Matheny 2009).	Rinaldi AC, et al. 2008. Fungal Diversity 33:1-45; Matheny PB. 2009. McIlvainea 18:11-21; Tedersoo L, et al. 2010. Mycorrhiza 20:217-263; http://mycorrhizas.info/ecmf.html
ASV_1045	LR994362	SH1721283.08FU	1.5	Basidiomycota	Agaricomycetes	Agaricales	Inocybaceae	Inocybe		Two hundred thirty eight	Basidiomycota;Agaricomycetes;Agaricales;Inocybaceae;Inocybe	Inocybe	13	Symbiotroph	Ectomycorrhizal	Agaricoid	NULL	Highly Probable	Sensu stricto (Matheny 2009).	Rinaldi AC, et al. 2008. Fungal Diversity 33:1-45; Matheny PB. 2009. McIlvainea 18:11-21; Tedersoo L, et al. 2010. Mycorrhiza 20:217-263; http://mycorrhizas.info/ecmf.html
ASV_1046	LR994363	SH1721283.08FU	1.5	Basidiomycota	Agaricomycetes	Agaricales	Inocybaceae	Inocybe		Two hundred thirty eight	Basidiomycota;Agaricomycetes;Agaricales;Inocybaceae;Inocybe	Inocybe	13	Symbiotroph	Ectomycorrhizal	Agaricoid	NULL	Highly Probable	Sensu stricto (Matheny 2009).	Rinaldi AC, et al. 2008. Fungal Diversity 33:1-45; Matheny PB. 2009. McIlvainea 18:11-21; Tedersoo L, et al. 2010. Mycorrhiza 20:217-263; http://mycorrhizas.info/ecmf.html
ASV_1047	LR994364	SH1721283.08FU	1.5	Basidiomycota	Agaricomycetes	Agaricales	Inocybaceae	Inocybe		Two hundred thirty eight	Basidiomycota;Agaricomycetes;Agaricales;Inocybaceae;Inocybe	Inocybe	13	Symbiotroph	Ectomycorrhizal	Agaricoid	NULL	Highly Probable	Sensu stricto (Matheny 2009).	Rinaldi AC, et al. 2008. Fungal Diversity 33:1-45; Matheny PB. 2009. McIlvainea 18:11-21; Tedersoo L, et al. 2010. Mycorrhiza 20:217-263; http://mycorrhizas.info/ecmf.html
ASV_1048	LR994365	SH1721283.08FU	1.5	Basidiomycota	Agaricomycetes	Agaricales	Inocybaceae	Inocybe		Two hundred thirty eight	Basidiomycota;Agaricomycetes;Agaricales;Inocybaceae;Inocybe	Inocybe	13	Symbiotroph	Ectomycorrhizal	Agaricoid	NULL	Highly Probable	Sensu stricto (Matheny 2009).	Rinaldi AC, et al. 2008. Fungal Diversity 33:1-45; Matheny PB. 2009. McIlvainea 18:11-21; Tedersoo L, et al. 2010. Mycorrhiza 20:217-263; http://mycorrhizas.info/ecmf.html
ASV_1049	LR994366	SH1721283.08FU	1.5	Basidiomycota	Agaricomycetes	Agaricales	Inocybaceae	Inocybe		Two hundred thirty eight	Basidiomycota;Agaricomycetes;Agaricales;Inocybaceae;Inocybe	Inocybe	13	Symbiotroph	Ectomycorrhizal	Agaricoid	NULL	Highly Probable	Sensu stricto (Matheny 2009).	Rinaldi AC, et al. 2008. Fungal Diversity 33:1-45; Matheny PB. 2009. McIlvainea 18:11-21; Tedersoo L, et al. 2010. Mycorrhiza 20:217-263; http://mycorrhizas.info/ecmf.html
ASV_1050	LR994367	SH1721283.08FU	1.5	Basidiomycota	Agaricomycetes	Agaricales	Inocybaceae	Inocybe		Two hundred thirty eight	Basidiomycota;Agaricomycetes;Agaricales;Inocybaceae;Inocybe	Inocybe	13	Symbiotroph	Ectomycorrhizal	Agaricoid	NULL	Highly Probable	Sensu stricto (Matheny 2009).	Rinaldi AC, et al. 2008. Fungal Diversity 33:1-45; Matheny PB. 2009. McIlvainea 18:11-21; Tedersoo L, et al. 2010. Mycorrhiza 20:217-263; http://mycorrhizas.info/ecmf.html
ASV_1051	LR994368	SH1721283.08FU	1.5	Basidiomycota	Agaricomycetes	Agaricales	Inocybaceae	Inocybe		Two hundred thirty eight	Basidiomycota;Agaricomycetes;Agaricales;Inocybaceae;Inocybe	Inocybe	13	Symbiotroph	Ectomycorrhizal	Agaricoid	NULL	Highly Probable	Sensu stricto (Matheny 2009).	Rinaldi AC, et al. 2008. Fungal Diversity 33:1-45; Matheny PB. 2009. McIlvainea 18:11-21; Tedersoo L, et al. 2010. Mycorrhiza 20:217-263; http://mycorrhizas.info/ecmf.html
ASV_1052	LR994369	SH1721283.08FU	1.5	Basidiomycota	Agaricomycetes	Agaricales	Inocybaceae	Inocybe		Two hundred thirty eight	Basidiomycota;Agaricomycetes;Agaricales;Inocybaceae;Inocybe	Inocybe	13	Symbiotroph	Ectomycorrhizal	Agaricoid	NULL	Highly Probable	Sensu stricto (Matheny 2009).	Rinaldi AC, et al. 2008. Fungal Diversity 33:1-45; Matheny PB. 2009. McIlvainea 18:11-21; Tedersoo L, et al. 2010. Mycorrhiza 20:217-263; http://mycorrhizas.info/ecmf.html
ASV_1053	LR994370	SH1721283.08FU	1.5	Basidiomycota	Agaricomycetes	Agaricales	Inocybaceae	Inocybe		Two hundred thirty eight	Basidiomycota;Agaricomycetes;Agaricales;Inocybaceae;Inocybe	Inocybe	13	Symbiotroph	Ectomycorrhizal	Agaricoid	NULL	Highly Probable	Sensu stricto (Matheny 2009).	Rinaldi AC, et al. 2008. Fungal Diversity 33:1-45; Matheny PB. 2009. McIlvainea 18:11-21; Tedersoo L, et al. 2010. Mycorrhiza 20:217-263; http://mycorrhizas.info/ecmf.html
ASV_1054	LR994371	SH1721283.08FU	1.5	Basidiomycota	Agaricomycetes	Agaricales	Inocybaceae	Inocybe		Two hundred thirty eight	Basidiomycota;Agaricomycetes;Agaricales;Inocybaceae;Inocybe	Inocybe	13	Symbiotroph	Ectomycorrhizal	Agaricoid	NULL	Highly Probable	Sensu stricto (Matheny 2009).	Rinaldi AC, et al. 2008. Fungal Diversity 33:1-45; Matheny PB. 2009. McIlvainea 18:11-21; Tedersoo L, et al. 2010. Mycorrhiza 20:217-263; http://mycorrhizas.info/ecmf.html
ASV_1055	LR994372	SH1721283.08FU	1.5	Basidiomycota	Agaricomycetes	Agaricales	Inocybaceae	Inocybe		Two hundred thirty eight	Basidiomycota;Agaricomycetes;Agaricales;Inocybaceae;Inocybe	Inocybe	13	Symbiotroph	Ectomycorrhizal	Agaricoid	NULL	Highly Probable	Sensu stricto (Matheny 2009).	Rinaldi AC, et al. 2008. Fungal Diversity 33:1-45; Matheny PB. 2009. McIlvainea 18:11-21; Tedersoo L, et al. 2010. Mycorrhiza 20:217-263; http://mycorrhizas.info/ecmf.html
ASV_1056	LR994373	SH1721283.08FU	1.5	Basidiomycota	Agaricomycetes	Agaricales	Inocybaceae	Inocybe		Two hundred thirty eight	Basidiomycota;Agaricomycetes;Agaricales;Inocybaceae;Inocybe	Inocybe	13	Symbiotroph	Ectomycorrhizal	Agaricoid	NULL	Highly Probable	Sensu stricto (Matheny 2009).	Rinaldi AC, et al. 2008. Fungal Diversity 33:1-45; Matheny PB. 2009. McIlvainea 18:11-21; Tedersoo L, et al. 2010. Mycorrhiza 20:217-263; http://mycorrhizas.info/ecmf.html
ASV_1057	LR994374	SH1721283.08FU	1.5	Basidiomycota	Agaricomycetes	Agaricales	Inocybaceae	Inocybe		Two hundred thirty eight	Basidiomycota;Agaricomycetes;Agaricales;Inocybaceae;Inocybe	Inocybe	13	Symbiotroph	Ectomycorrhizal	Agaricoid	NULL	Highly Probable	Sensu stricto (Matheny 2009).	Rinaldi AC, et al. 2008. Fungal Diversity 33:1-45; Matheny PB. 2009. McIlvainea 18:11-21; Tedersoo L, et al. 2010. Mycorrhiza 20:217-263; http://mycorrhizas.info/ecmf.html
ASV_1058	LR994375	SH1721283.08FU	1.5	Basidiomycota	Agaricomycetes	Agaricales	Inocybaceae	Inocybe		Two hundred thirty eight	Basidiomycota;Agaricomycetes;Agaricales;Inocybaceae;Inocybe	Inocybe	13	Symbiotroph	Ectomycorrhizal	Agaricoid	NULL	Highly Probable	Sensu stricto (Matheny 2009).	Rinaldi AC, et al. 2008. Fungal Diversity 33:1-45; Matheny PB. 2009. McIlvainea 18:11-21; Tedersoo L, et al. 2010. Mycorrhiza 20:217-263; http://mycorrhizas.info/ecmf.html
ASV_1059	LR994376	SH1721283.08FU	1.5	Basidiomycota	Agaricomycetes	Agaricales	Inocybaceae	Inocybe		Two hundred thirty eight	Basidiomycota;Agaricomycetes;Agaricales;Inocybaceae;Inocybe	Inocybe	13	Symbiotroph	Ectomycorrhizal	Agaricoid	NULL	Highly Probable	Sensu stricto (Matheny 2009).	Rinaldi AC, et al. 2008. Fungal Diversity 33:1-45; Matheny PB. 2009. McIlvainea 18:11-21; Tedersoo L, et al. 2010. Mycorrhiza 20:217-263; http://mycorrhizas.info/ecmf.html
ASV_1060	LR994377	SH1721283.08FU	1.5	Basidiomycota	Agaricomycetes	Agaricales	Inocybaceae	Inocybe		Two hundred thirty eight	Basidiomycota;Agaricomycetes;Agaricales;Inocybaceae;Inocybe	Inocybe	13	Symbiotroph	Ectomycorrhizal	Agaricoid	NULL	Highly Probable	Sensu stricto (Matheny 2009).	Rinaldi AC, et al. 2008. Fungal Diversity 33:1-45; Matheny PB. 2009. McIlvainea 18:11-21; Tedersoo L, et al. 2010. Mycorrhiza 20:217-263; http://mycorrhizas.info/ecmf.html
ASV_1061	LR994378	SH1691375.08FU	0.5	Basidiomycota	Agaricomycetes	Thelephorales	Thelephoraceae			Three hundred eighty two	Basidiomycota;Agaricomycetes;Thelephorales;Thelephoraceae	Thelephoraceae	9	Saprotroph-Symbiotroph	Ectomycorrhizal-Undefined Saprotroph	Clavarioid	NULL	Probable	On the ground, on soil, a few on wood. At least some speices ectomycorrhizal (Cannon & Kirk 2007)	Cannon PF, Kirk PM. 2007. Fungal Families of the World. CAB International, Cambridge
ASV_1062	LR994379	SH1695281.08FU	<0.5	Ascomycota	Eurotiomycetes	Eurotiales	Aspergillaceae	Aspergillus	Aspergillus tubingensis	Four hundred sixty nine	Ascomycota;Eurotiomycetes;Eurotiales;Aspergillaceae;Aspergillus;Aspergillus tubingensis	Aspergillus_tubingensis	20	Pathotroph-Saprotroph-Symbiotroph	Endophyte-Animal Pathogen-Plant Saprotroph-Soil Saprotroph	Microfungus	NULL	Probable	Endophyte detection method-culture (David et al. 2016); Isolated from soil and agricultural products (Perrone et al. 2007); Opportunistic human pathogen (Irinyi et al. 2015)	Perrone G, et al. 2007. Studies in mycology. 59:53-66; Irinyi L, et al. 2015. Medical Mycology 53:313-337; Laszlo I, Meyer W. 2015. Microbiology Australia 36:45-48; David AS, et al. 2016. Microbial Ecology 71:912-926
ASV_1063	LR994380	SH1721283.08FU	1.5	Basidiomycota	Agaricomycetes	Agaricales	Inocybaceae	Inocybe		Two hundred thirty eight	Basidiomycota;Agaricomycetes;Agaricales;Inocybaceae;Inocybe	Inocybe	13	Symbiotroph	Ectomycorrhizal	Agaricoid	NULL	Highly Probable	Sensu stricto (Matheny 2009).	Rinaldi AC, et al. 2008. Fungal Diversity 33:1-45; Matheny PB. 2009. McIlvainea 18:11-21; Tedersoo L, et al. 2010. Mycorrhiza 20:217-263; http://mycorrhizas.info/ecmf.html
ASV_1064	LR994381	SH1721283.08FU	1.5	Basidiomycota	Agaricomycetes	Agaricales	Inocybaceae	Inocybe		Two hundred thirty eight	Basidiomycota;Agaricomycetes;Agaricales;Inocybaceae;Inocybe	Inocybe	13	Symbiotroph	Ectomycorrhizal	Agaricoid	NULL	Highly Probable	Sensu stricto (Matheny 2009).	Rinaldi AC, et al. 2008. Fungal Diversity 33:1-45; Matheny PB. 2009. McIlvainea 18:11-21; Tedersoo L, et al. 2010. Mycorrhiza 20:217-263; http://mycorrhizas.info/ecmf.html
ASV_1065	LR994382	SH1733871.08FU	0.5	Basidiomycota	Agaricomycetes	Russulales	Russulaceae	Russula	Russula congoana	Three hundred forty one	Basidiomycota;Agaricomycetes;Russulales;Russulaceae;Russula;Russula congoana	Russula	13	Symbiotroph	Ectomycorrhizal	Agaricoid	NULL	Highly Probable	NULL	Rinaldi AC, et al. 2008. Fungal Diversity 33:1-45; Tedersoo L, et al. 2010. Mycorrhiza 20:217-263; http://mycorrhizas.info/ecmf.html
ASV_1066	LR994383	SH1733876.08FU	<0.5	Basidiomycota	Agaricomycetes	Russulales	Russulaceae	Lactifluus	Lactifluus melleus	Three hundred seventy six	Basidiomycota;Agaricomycetes;Russulales;Russulaceae;Lactifluus;Lactifluus melleus	Lactifluus	13	Symbiotroph	Ectomycorrhizal	Agaricoid	NULL	Highly Probable	NULL	List compiled by Sara Branco with input from Nhu Nguyen and Else Vellinga
ASV_1067	LR994384	SH1733876.08FU	<0.5	Basidiomycota	Agaricomycetes	Russulales	Russulaceae	Lactifluus		Three hundred seventy six	Basidiomycota;Agaricomycetes;Russulales;Russulaceae;Lactifluus	Lactifluus	13	Symbiotroph	Ectomycorrhizal	Agaricoid	NULL	Highly Probable	NULL	List compiled by Sara Branco with input from Nhu Nguyen and Else Vellinga
ASV_1068	LR994385	SH1733876.08FU	0.5	Basidiomycota	Agaricomycetes	Russulales	Russulaceae	Lactifluus	Lactifluus melleus	Three hundred seventy six	Basidiomycota;Agaricomycetes;Russulales;Russulaceae;Lactifluus;Lactifluus melleus	Lactifluus	13	Symbiotroph	Ectomycorrhizal	Agaricoid	NULL	Highly Probable	NULL	List compiled by Sara Branco with input from Nhu Nguyen and Else Vellinga
ASV_1069	LR994386	SH1733876.08FU	0.5	Basidiomycota	Agaricomycetes	Russulales	Russulaceae	Lactifluus		Three hundred seventy six	Basidiomycota;Agaricomycetes;Russulales;Russulaceae;Lactifluus	Lactifluus	13	Symbiotroph	Ectomycorrhizal	Agaricoid	NULL	Highly Probable	NULL	List compiled by Sara Branco with input from Nhu Nguyen and Else Vellinga
ASV_1070	LR994387	SH1733876.08FU	<0.5	Basidiomycota	Agaricomycetes	Russulales	Russulaceae	Lactifluus	Lactifluus melleus	Three hundred seventy six	Basidiomycota;Agaricomycetes;Russulales;Russulaceae;Lactifluus;Lactifluus melleus	Lactifluus	13	Symbiotroph	Ectomycorrhizal	Agaricoid	NULL	Highly Probable	NULL	List compiled by Sara Branco with input from Nhu Nguyen and Else Vellinga
ASV_1071	LR994388			Ascomycota	Lecanoromycetes	Lecanorales				Twenty four	Ascomycota;Lecanoromycetes;Lecanorales	Lecanorales	7	Pathotroph-Symbiotroph	Lichen Parasite-Lichenized	Microfungus-Thallus	NULL	Probable	Lichenized with green algae, occasionally lichenicolous, on rocks, mosses and wood (Cannon & Kirk 2007); ...an order of mostly lichen-forming fungi (Kirk et al. 2008)	Cannon PF, Kirk PM. 2007. Fungal Families of the World. CAB International, Cambridge; Kirk PM et al. 2008. Dictionary of the Fungi. Tenth Edition. CAB International, Wallingford; Esslinger TL. 2014. North Dakota State University (http://www.ndsu.edu/pubweb/~esslinge/chcklst/chcklst7.htm)
ASV_1072	LR994389	SH1737342.08FU	0.5	Basidiomycota	Agaricomycetes	Russulales	Russulaceae	Russula		One hundred fifty six	Basidiomycota;Agaricomycetes;Russulales;Russulaceae;Russula	Russula	13	Symbiotroph	Ectomycorrhizal	Agaricoid	NULL	Highly Probable	NULL	Rinaldi AC, et al. 2008. Fungal Diversity 33:1-45; Tedersoo L, et al. 2010. Mycorrhiza 20:217-263; http://mycorrhizas.info/ecmf.html
ASV_1073	LR994390	SH1737342.08FU	0.5	Basidiomycota	Agaricomycetes	Russulales	Russulaceae	Russula		One hundred fifty six	Basidiomycota;Agaricomycetes;Russulales;Russulaceae;Russula	Russula	13	Symbiotroph	Ectomycorrhizal	Agaricoid	NULL	Highly Probable	NULL	Rinaldi AC, et al. 2008. Fungal Diversity 33:1-45; Tedersoo L, et al. 2010. Mycorrhiza 20:217-263; http://mycorrhizas.info/ecmf.html
ASV_1074	LR994391	SH1737342.08FU	0.5	Basidiomycota	Agaricomycetes	Russulales	Russulaceae	Russula		One hundred fifty six	Basidiomycota;Agaricomycetes;Russulales;Russulaceae;Russula	Russula	13	Symbiotroph	Ectomycorrhizal	Agaricoid	NULL	Highly Probable	NULL	Rinaldi AC, et al. 2008. Fungal Diversity 33:1-45; Tedersoo L, et al. 2010. Mycorrhiza 20:217-263; http://mycorrhizas.info/ecmf.html
ASV_1075	LR994392	SH1737342.08FU	0.5	Basidiomycota	Agaricomycetes	Russulales	Russulaceae	Russula		One hundred fifty six	Basidiomycota;Agaricomycetes;Russulales;Russulaceae;Russula	Russula	13	Symbiotroph	Ectomycorrhizal	Agaricoid	NULL	Highly Probable	NULL	Rinaldi AC, et al. 2008. Fungal Diversity 33:1-45; Tedersoo L, et al. 2010. Mycorrhiza 20:217-263; http://mycorrhizas.info/ecmf.html
ASV_1076	LR994393	SH1737342.08FU	0.5	Basidiomycota	Agaricomycetes	Russulales	Russulaceae	Russula		One hundred fifty six	Basidiomycota;Agaricomycetes;Russulales;Russulaceae;Russula	Russula	13	Symbiotroph	Ectomycorrhizal	Agaricoid	NULL	Highly Probable	NULL	Rinaldi AC, et al. 2008. Fungal Diversity 33:1-45; Tedersoo L, et al. 2010. Mycorrhiza 20:217-263; http://mycorrhizas.info/ecmf.html
ASV_1077	LR994394	SH1737342.08FU	0.5	Basidiomycota	Agaricomycetes	Russulales	Russulaceae	Russula		One hundred fifty six	Basidiomycota;Agaricomycetes;Russulales;Russulaceae;Russula	Russula	13	Symbiotroph	Ectomycorrhizal	Agaricoid	NULL	Highly Probable	NULL	Rinaldi AC, et al. 2008. Fungal Diversity 33:1-45; Tedersoo L, et al. 2010. Mycorrhiza 20:217-263; http://mycorrhizas.info/ecmf.html
ASV_1078	LR994395	SH1737342.08FU	0.5	Basidiomycota	Agaricomycetes	Russulales	Russulaceae	Russula		One hundred fifty six	Basidiomycota;Agaricomycetes;Russulales;Russulaceae;Russula	Russula	13	Symbiotroph	Ectomycorrhizal	Agaricoid	NULL	Highly Probable	NULL	Rinaldi AC, et al. 2008. Fungal Diversity 33:1-45; Tedersoo L, et al. 2010. Mycorrhiza 20:217-263; http://mycorrhizas.info/ecmf.html
ASV_1079	LR994396	SH1737342.08FU	0.5	Basidiomycota	Agaricomycetes	Russulales	Russulaceae	Russula		One hundred fifty six	Basidiomycota;Agaricomycetes;Russulales;Russulaceae;Russula	Russula	13	Symbiotroph	Ectomycorrhizal	Agaricoid	NULL	Highly Probable	NULL	Rinaldi AC, et al. 2008. Fungal Diversity 33:1-45; Tedersoo L, et al. 2010. Mycorrhiza 20:217-263; http://mycorrhizas.info/ecmf.html
ASV_1080	LR994397	SH1737342.08FU	0.5	Basidiomycota	Agaricomycetes	Russulales	Russulaceae	Russula		One hundred fifty six	Basidiomycota;Agaricomycetes;Russulales;Russulaceae;Russula	Russula	13	Symbiotroph	Ectomycorrhizal	Agaricoid	NULL	Highly Probable	NULL	Rinaldi AC, et al. 2008. Fungal Diversity 33:1-45; Tedersoo L, et al. 2010. Mycorrhiza 20:217-263; http://mycorrhizas.info/ecmf.html
ASV_1081	LR994398	SH1737342.08FU	0.5	Basidiomycota	Agaricomycetes	Russulales	Russulaceae	Russula		One hundred fifty six	Basidiomycota;Agaricomycetes;Russulales;Russulaceae;Russula	Russula	13	Symbiotroph	Ectomycorrhizal	Agaricoid	NULL	Highly Probable	NULL	Rinaldi AC, et al. 2008. Fungal Diversity 33:1-45; Tedersoo L, et al. 2010. Mycorrhiza 20:217-263; http://mycorrhizas.info/ecmf.html
ASV_1082	LR994399	SH1737342.08FU	0.5	Basidiomycota	Agaricomycetes	Russulales	Russulaceae	Russula		One hundred fifty six	Basidiomycota;Agaricomycetes;Russulales;Russulaceae;Russula	Russula	13	Symbiotroph	Ectomycorrhizal	Agaricoid	NULL	Highly Probable	NULL	Rinaldi AC, et al. 2008. Fungal Diversity 33:1-45; Tedersoo L, et al. 2010. Mycorrhiza 20:217-263; http://mycorrhizas.info/ecmf.html
ASV_1083	LR994400	SH1737342.08FU	0.5	Basidiomycota	Agaricomycetes	Russulales	Russulaceae	Russula		One hundred fifty six	Basidiomycota;Agaricomycetes;Russulales;Russulaceae;Russula	Russula	13	Symbiotroph	Ectomycorrhizal	Agaricoid	NULL	Highly Probable	NULL	Rinaldi AC, et al. 2008. Fungal Diversity 33:1-45; Tedersoo L, et al. 2010. Mycorrhiza 20:217-263; http://mycorrhizas.info/ecmf.html
ASV_1084	LR994401	SH1737342.08FU	0.5	Basidiomycota	Agaricomycetes	Russulales	Russulaceae	Russula		One hundred fifty six	Basidiomycota;Agaricomycetes;Russulales;Russulaceae;Russula	Russula	13	Symbiotroph	Ectomycorrhizal	Agaricoid	NULL	Highly Probable	NULL	Rinaldi AC, et al. 2008. Fungal Diversity 33:1-45; Tedersoo L, et al. 2010. Mycorrhiza 20:217-263; http://mycorrhizas.info/ecmf.html
ASV_1085	LR994402	SH1737342.08FU	0.5	Basidiomycota	Agaricomycetes	Russulales	Russulaceae	Russula		One hundred fifty six	Basidiomycota;Agaricomycetes;Russulales;Russulaceae;Russula	Russula	13	Symbiotroph	Ectomycorrhizal	Agaricoid	NULL	Highly Probable	NULL	Rinaldi AC, et al. 2008. Fungal Diversity 33:1-45; Tedersoo L, et al. 2010. Mycorrhiza 20:217-263; http://mycorrhizas.info/ecmf.html
ASV_1086	LR994403	SH1737342.08FU	0.5	Basidiomycota	Agaricomycetes	Russulales	Russulaceae	Russula		One hundred fifty six	Basidiomycota;Agaricomycetes;Russulales;Russulaceae;Russula	Russula	13	Symbiotroph	Ectomycorrhizal	Agaricoid	NULL	Highly Probable	NULL	Rinaldi AC, et al. 2008. Fungal Diversity 33:1-45; Tedersoo L, et al. 2010. Mycorrhiza 20:217-263; http://mycorrhizas.info/ecmf.html
ASV_1087	LR994404	SH1737342.08FU	0.5	Basidiomycota	Agaricomycetes	Russulales	Russulaceae	Russula		One hundred fifty six	Basidiomycota;Agaricomycetes;Russulales;Russulaceae;Russula	Russula	13	Symbiotroph	Ectomycorrhizal	Agaricoid	NULL	Highly Probable	NULL	Rinaldi AC, et al. 2008. Fungal Diversity 33:1-45; Tedersoo L, et al. 2010. Mycorrhiza 20:217-263; http://mycorrhizas.info/ecmf.html
ASV_1088	LR994405	SH1737342.08FU	0.5	Basidiomycota	Agaricomycetes	Russulales	Russulaceae	Russula		One hundred fifty six	Basidiomycota;Agaricomycetes;Russulales;Russulaceae;Russula	Russula	13	Symbiotroph	Ectomycorrhizal	Agaricoid	NULL	Highly Probable	NULL	Rinaldi AC, et al. 2008. Fungal Diversity 33:1-45; Tedersoo L, et al. 2010. Mycorrhiza 20:217-263; http://mycorrhizas.info/ecmf.html
ASV_1089	LR994406	SH1737342.08FU	0.5	Basidiomycota	Agaricomycetes	Russulales	Russulaceae	Russula		One hundred fifty six	Basidiomycota;Agaricomycetes;Russulales;Russulaceae;Russula	Russula	13	Symbiotroph	Ectomycorrhizal	Agaricoid	NULL	Highly Probable	NULL	Rinaldi AC, et al. 2008. Fungal Diversity 33:1-45; Tedersoo L, et al. 2010. Mycorrhiza 20:217-263; http://mycorrhizas.info/ecmf.html
ASV_1090	LR994407	SH1737342.08FU	0.5	Basidiomycota	Agaricomycetes	Russulales	Russulaceae	Russula		One hundred fifty six	Basidiomycota;Agaricomycetes;Russulales;Russulaceae;Russula	Russula	13	Symbiotroph	Ectomycorrhizal	Agaricoid	NULL	Highly Probable	NULL	Rinaldi AC, et al. 2008. Fungal Diversity 33:1-45; Tedersoo L, et al. 2010. Mycorrhiza 20:217-263; http://mycorrhizas.info/ecmf.html
ASV_1091	LR994408	SH1737342.08FU	0.5	Basidiomycota	Agaricomycetes	Russulales	Russulaceae	Russula		One hundred fifty six	Basidiomycota;Agaricomycetes;Russulales;Russulaceae;Russula	Russula	13	Symbiotroph	Ectomycorrhizal	Agaricoid	NULL	Highly Probable	NULL	Rinaldi AC, et al. 2008. Fungal Diversity 33:1-45; Tedersoo L, et al. 2010. Mycorrhiza 20:217-263; http://mycorrhizas.info/ecmf.html
ASV_1092	LR994409	SH1737342.08FU	0.5	Basidiomycota	Agaricomycetes	Russulales	Russulaceae	Russula		One hundred fifty six	Basidiomycota;Agaricomycetes;Russulales;Russulaceae;Russula	Russula	13	Symbiotroph	Ectomycorrhizal	Agaricoid	NULL	Highly Probable	NULL	Rinaldi AC, et al. 2008. Fungal Diversity 33:1-45; Tedersoo L, et al. 2010. Mycorrhiza 20:217-263; http://mycorrhizas.info/ecmf.html
ASV_1093	LR994410	SH1737342.08FU	0.5	Basidiomycota	Agaricomycetes	Russulales	Russulaceae	Russula		One hundred fifty six	Basidiomycota;Agaricomycetes;Russulales;Russulaceae;Russula	Russula	13	Symbiotroph	Ectomycorrhizal	Agaricoid	NULL	Highly Probable	NULL	Rinaldi AC, et al. 2008. Fungal Diversity 33:1-45; Tedersoo L, et al. 2010. Mycorrhiza 20:217-263; http://mycorrhizas.info/ecmf.html
ASV_1094	LR994411			Basidiomycota	Agaricomycetes	Thelephorales	Thelephoraceae	Tomentella		Four hundred twenty one	Basidiomycota;Agaricomycetes;Thelephorales;Thelephoraceae;Tomentella	Tomentella	13	Symbiotroph	Ectomycorrhizal	Corticioid	NULL	Highly Probable	NULL	Rinaldi AC, et al. 2008. Fungal Diversity 33:1-45; Tedersoo L, et al. 2010. Mycorrhiza 20:217-263; http://mycorrhizas.info/ecmf.html
ASV_1095	LR994412			Basidiomycota	Agaricomycetes	Agaricales	Inocybaceae	Inocybe		Four hundred twenty nine	Basidiomycota;Agaricomycetes;Agaricales;Inocybaceae;Inocybe	Inocybe	13	Symbiotroph	Ectomycorrhizal	Agaricoid	NULL	Highly Probable	Sensu stricto (Matheny 2009).	Rinaldi AC, et al. 2008. Fungal Diversity 33:1-45; Matheny PB. 2009. McIlvainea 18:11-21; Tedersoo L, et al. 2010. Mycorrhiza 20:217-263; http://mycorrhizas.info/ecmf.html
ASV_1096	LR994413			Basidiomycota	Agaricomycetes	Thelephorales	Thelephoraceae			Four hundred twenty one	Basidiomycota;Agaricomycetes;Thelephorales;Thelephoraceae
ASV_1097	LR994414			Basidiomycota	Agaricomycetes	Agaricales	Inocybaceae	Inocybe		Four hundred twenty nine	Basidiomycota;Agaricomycetes;Agaricales;Inocybaceae;Inocybe	Inocybe	13	Symbiotroph	Ectomycorrhizal	Agaricoid	NULL	Highly Probable	Sensu stricto (Matheny 2009).	Rinaldi AC, et al. 2008. Fungal Diversity 33:1-45; Matheny PB. 2009. McIlvainea 18:11-21; Tedersoo L, et al. 2010. Mycorrhiza 20:217-263; http://mycorrhizas.info/ecmf.html
ASV_1098	LR994415	SH1737342.08FU	0.5	Basidiomycota	Agaricomycetes	Russulales	Russulaceae	Russula		One hundred fifty six	Basidiomycota;Agaricomycetes;Russulales;Russulaceae;Russula	Russula	13	Symbiotroph	Ectomycorrhizal	Agaricoid	NULL	Highly Probable	NULL	Rinaldi AC, et al. 2008. Fungal Diversity 33:1-45; Tedersoo L, et al. 2010. Mycorrhiza 20:217-263; http://mycorrhizas.info/ecmf.html
ASV_1099	LR994416	SH1737342.08FU	0.5	Basidiomycota	Agaricomycetes	Russulales	Russulaceae	Russula		One hundred fifty six	Basidiomycota;Agaricomycetes;Russulales;Russulaceae;Russula	Russula	13	Symbiotroph	Ectomycorrhizal	Agaricoid	NULL	Highly Probable	NULL	Rinaldi AC, et al. 2008. Fungal Diversity 33:1-45; Tedersoo L, et al. 2010. Mycorrhiza 20:217-263; http://mycorrhizas.info/ecmf.html
ASV_1100	LR994417	SH1737342.08FU	0.5	Basidiomycota	Agaricomycetes	Russulales	Russulaceae	Russula		One hundred fifty six	Basidiomycota;Agaricomycetes;Russulales;Russulaceae;Russula	Russula	13	Symbiotroph	Ectomycorrhizal	Agaricoid	NULL	Highly Probable	NULL	Rinaldi AC, et al. 2008. Fungal Diversity 33:1-45; Tedersoo L, et al. 2010. Mycorrhiza 20:217-263; http://mycorrhizas.info/ecmf.html
ASV_1101	LR994418	SH1737342.08FU	0.5	Basidiomycota	Agaricomycetes	Russulales	Russulaceae	Russula		One hundred fifty six	Basidiomycota;Agaricomycetes;Russulales;Russulaceae;Russula	Russula	13	Symbiotroph	Ectomycorrhizal	Agaricoid	NULL	Highly Probable	NULL	Rinaldi AC, et al. 2008. Fungal Diversity 33:1-45; Tedersoo L, et al. 2010. Mycorrhiza 20:217-263; http://mycorrhizas.info/ecmf.html
ASV_1102	LR994419	SH1737342.08FU	0.5	Basidiomycota	Agaricomycetes	Russulales	Russulaceae	Russula		One hundred fifty six	Basidiomycota;Agaricomycetes;Russulales;Russulaceae;Russula	Russula	13	Symbiotroph	Ectomycorrhizal	Agaricoid	NULL	Highly Probable	NULL	Rinaldi AC, et al. 2008. Fungal Diversity 33:1-45; Tedersoo L, et al. 2010. Mycorrhiza 20:217-263; http://mycorrhizas.info/ecmf.html
ASV_1103	LR994420	SH1737342.08FU	0.5	Basidiomycota	Agaricomycetes	Russulales	Russulaceae	Russula		One hundred fifty six	Basidiomycota;Agaricomycetes;Russulales;Russulaceae;Russula	Russula	13	Symbiotroph	Ectomycorrhizal	Agaricoid	NULL	Highly Probable	NULL	Rinaldi AC, et al. 2008. Fungal Diversity 33:1-45; Tedersoo L, et al. 2010. Mycorrhiza 20:217-263; http://mycorrhizas.info/ecmf.html
ASV_1104	LR994421	SH1737342.08FU	0.5	Basidiomycota	Agaricomycetes	Russulales	Russulaceae	Russula		One hundred fifty six	Basidiomycota;Agaricomycetes;Russulales;Russulaceae;Russula	Russula	13	Symbiotroph	Ectomycorrhizal	Agaricoid	NULL	Highly Probable	NULL	Rinaldi AC, et al. 2008. Fungal Diversity 33:1-45; Tedersoo L, et al. 2010. Mycorrhiza 20:217-263; http://mycorrhizas.info/ecmf.html
ASV_1105	LR994422	SH1737342.08FU	0.5	Basidiomycota	Agaricomycetes	Russulales	Russulaceae	Russula		One hundred fifty six	Basidiomycota;Agaricomycetes;Russulales;Russulaceae;Russula	Russula	13	Symbiotroph	Ectomycorrhizal	Agaricoid	NULL	Highly Probable	NULL	Rinaldi AC, et al. 2008. Fungal Diversity 33:1-45; Tedersoo L, et al. 2010. Mycorrhiza 20:217-263; http://mycorrhizas.info/ecmf.html
ASV_1106	LR994423	SH1737342.08FU	0.5	Basidiomycota	Agaricomycetes	Russulales	Russulaceae	Russula		One hundred fifty six	Basidiomycota;Agaricomycetes;Russulales;Russulaceae;Russula	Russula	13	Symbiotroph	Ectomycorrhizal	Agaricoid	NULL	Highly Probable	NULL	Rinaldi AC, et al. 2008. Fungal Diversity 33:1-45; Tedersoo L, et al. 2010. Mycorrhiza 20:217-263; http://mycorrhizas.info/ecmf.html
ASV_1107	LR994424	SH1737342.08FU	0.5	Basidiomycota	Agaricomycetes	Russulales	Russulaceae	Russula		One hundred fifty six	Basidiomycota;Agaricomycetes;Russulales;Russulaceae;Russula	Russula	13	Symbiotroph	Ectomycorrhizal	Agaricoid	NULL	Highly Probable	NULL	Rinaldi AC, et al. 2008. Fungal Diversity 33:1-45; Tedersoo L, et al. 2010. Mycorrhiza 20:217-263; http://mycorrhizas.info/ecmf.html
ASV_1108	LR994425	SH1823070.08FU	1.0	Basidiomycota	Agaricomycetes	Russulales	Russulaceae	Russula		Four hundred sixteen	Basidiomycota;Agaricomycetes;Russulales;Russulaceae;Russula	Russula	13	Symbiotroph	Ectomycorrhizal	Agaricoid	NULL	Highly Probable	NULL	Rinaldi AC, et al. 2008. Fungal Diversity 33:1-45; Tedersoo L, et al. 2010. Mycorrhiza 20:217-263; http://mycorrhizas.info/ecmf.html
ASV_1109	LR994426	SH1823070.08FU	1.0	Basidiomycota	Agaricomycetes	Russulales	Russulaceae	Russula		Four hundred sixteen	Basidiomycota;Agaricomycetes;Russulales;Russulaceae;Russula	Russula	13	Symbiotroph	Ectomycorrhizal	Agaricoid	NULL	Highly Probable	NULL	Rinaldi AC, et al. 2008. Fungal Diversity 33:1-45; Tedersoo L, et al. 2010. Mycorrhiza 20:217-263; http://mycorrhizas.info/ecmf.html
ASV_1110	LR994427			Basidiomycota	Agaricomycetes	Russulales	Russulaceae			Two hundred ninety seven	Basidiomycota;Agaricomycetes;Russulales;Russulaceae	Russulaceae	9	Symbiotroph	Ectomycorrhizal	Agaricoid-Corticioid-Gasteroid-Secotioid	NULL	Probable	The genera Lactarius, Lactifluus, Multifurca and Russula form a mutualistic ectomycorrhizal root symbiosis with trees and shrubs, while the corticioid species in Boidinia, Gloeopeniophorella, and Pseudoxenasma are saprotrophic, wood-degrading fungi.	Larsson E, K-H Larsson. 2003. Mycologia 95:1037-1065
ASV_1111	LR994428	SH1673494.08FU	1.0	Basidiomycota	Agaricomycetes	Russulales	Russulaceae	Russula		Two hundred	Basidiomycota;Agaricomycetes;Russulales;Russulaceae;Russula	Russula	13	Symbiotroph	Ectomycorrhizal	Agaricoid	NULL	Highly Probable	NULL	Rinaldi AC, et al. 2008. Fungal Diversity 33:1-45; Tedersoo L, et al. 2010. Mycorrhiza 20:217-263; http://mycorrhizas.info/ecmf.html
ASV_1112	LR994429	SH1733871.08FU	0.5	Basidiomycota	Agaricomycetes	Russulales	Russulaceae	Russula	Russula congoana	Three hundred forty one	Basidiomycota;Agaricomycetes;Russulales;Russulaceae;Russula;Russula congoana	Russula	13	Symbiotroph	Ectomycorrhizal	Agaricoid	NULL	Highly Probable	NULL	Rinaldi AC, et al. 2008. Fungal Diversity 33:1-45; Tedersoo L, et al. 2010. Mycorrhiza 20:217-263; http://mycorrhizas.info/ecmf.html
ASV_1113	LR994430	SH1733871.08FU	<0.5	Basidiomycota	Agaricomycetes	Russulales	Russulaceae	Russula	Russula congoana	Three hundred forty one	Basidiomycota;Agaricomycetes;Russulales;Russulaceae;Russula;Russula congoana	Russula	13	Symbiotroph	Ectomycorrhizal	Agaricoid	NULL	Highly Probable	NULL	Rinaldi AC, et al. 2008. Fungal Diversity 33:1-45; Tedersoo L, et al. 2010. Mycorrhiza 20:217-263; http://mycorrhizas.info/ecmf.html
ASV_1114	LR994431	SH1733871.08FU	<0.5	Basidiomycota	Agaricomycetes	Russulales	Russulaceae	Russula	Russula congoana	Three hundred forty one	Basidiomycota;Agaricomycetes;Russulales;Russulaceae;Russula;Russula congoana	Russula	13	Symbiotroph	Ectomycorrhizal	Agaricoid	NULL	Highly Probable	NULL	Rinaldi AC, et al. 2008. Fungal Diversity 33:1-45; Tedersoo L, et al. 2010. Mycorrhiza 20:217-263; http://mycorrhizas.info/ecmf.html
ASV_1115	LR994432	SH1733871.08FU	<0.5	Basidiomycota	Agaricomycetes	Russulales	Russulaceae	Russula	Russula congoana	Three hundred forty one	Basidiomycota;Agaricomycetes;Russulales;Russulaceae;Russula;Russula congoana	Russula	13	Symbiotroph	Ectomycorrhizal	Agaricoid	NULL	Highly Probable	NULL	Rinaldi AC, et al. 2008. Fungal Diversity 33:1-45; Tedersoo L, et al. 2010. Mycorrhiza 20:217-263; http://mycorrhizas.info/ecmf.html
ASV_1116	LR994433
ASV_1117	LR994434	SH1724286.08FU	1.0	Basidiomycota	Agaricomycetes	Russulales	Russulaceae	Russula	Russula congoana	Three hundred ninety four	Basidiomycota;Agaricomycetes;Russulales;Russulaceae;Russula;Russula congoana	Russula	13	Symbiotroph	Ectomycorrhizal	Agaricoid	NULL	Highly Probable	NULL	Rinaldi AC, et al. 2008. Fungal Diversity 33:1-45; Tedersoo L, et al. 2010. Mycorrhiza 20:217-263; http://mycorrhizas.info/ecmf.html
ASV_1118	LR994435	SH1733871.08FU	<0.5	Basidiomycota	Agaricomycetes	Russulales	Russulaceae	Russula	Russula congoana	Three hundred forty one	Basidiomycota;Agaricomycetes;Russulales;Russulaceae;Russula;Russula congoana	Russula	13	Symbiotroph	Ectomycorrhizal	Agaricoid	NULL	Highly Probable	NULL	Rinaldi AC, et al. 2008. Fungal Diversity 33:1-45; Tedersoo L, et al. 2010. Mycorrhiza 20:217-263; http://mycorrhizas.info/ecmf.html
ASV_1119	LR994436	SH1689619.08FU	<0.5	Basidiomycota	Agaricomycetes	Russulales	Russulaceae	Russula		Three hundred ninety five	Basidiomycota;Agaricomycetes;Russulales;Russulaceae;Russula	Russula	13	Symbiotroph	Ectomycorrhizal	Agaricoid	NULL	Highly Probable	NULL	Rinaldi AC, et al. 2008. Fungal Diversity 33:1-45; Tedersoo L, et al. 2010. Mycorrhiza 20:217-263; http://mycorrhizas.info/ecmf.html
ASV_1120	LR994437	SH1689619.08FU	<0.5	Basidiomycota	Agaricomycetes	Russulales	Russulaceae	Russula		Three hundred ninety five	Basidiomycota;Agaricomycetes;Russulales;Russulaceae;Russula	Russula	13	Symbiotroph	Ectomycorrhizal	Agaricoid	NULL	Highly Probable	NULL	Rinaldi AC, et al. 2008. Fungal Diversity 33:1-45; Tedersoo L, et al. 2010. Mycorrhiza 20:217-263; http://mycorrhizas.info/ecmf.html
ASV_1121	LR994438	SH1689619.08FU	<0.5	Basidiomycota	Agaricomycetes	Russulales	Russulaceae	Russula		Three hundred ninety five	Basidiomycota;Agaricomycetes;Russulales;Russulaceae;Russula	Russula	13	Symbiotroph	Ectomycorrhizal	Agaricoid	NULL	Highly Probable	NULL	Rinaldi AC, et al. 2008. Fungal Diversity 33:1-45; Tedersoo L, et al. 2010. Mycorrhiza 20:217-263; http://mycorrhizas.info/ecmf.html
ASV_1122	LR994439	SH1844334.08FU	0.5	Basidiomycota	Agaricomycetes	Russulales	Russulaceae	Lactifluus		Three hundred seventy five	Basidiomycota;Agaricomycetes;Russulales;Russulaceae;Lactifluus	Lactifluus	13	Symbiotroph	Ectomycorrhizal	Agaricoid	NULL	Highly Probable	NULL	List compiled by Sara Branco with input from Nhu Nguyen and Else Vellinga
ASV_1123	LR994440	SH1844334.08FU	0.5	Basidiomycota	Agaricomycetes	Russulales	Russulaceae	Lactifluus		Three hundred seventy five	Basidiomycota;Agaricomycetes;Russulales;Russulaceae;Lactifluus	Lactifluus	13	Symbiotroph	Ectomycorrhizal	Agaricoid	NULL	Highly Probable	NULL	List compiled by Sara Branco with input from Nhu Nguyen and Else Vellinga
ASV_1124	LR994441	SH1844334.08FU	0.5	Basidiomycota	Agaricomycetes	Russulales	Russulaceae	Lactifluus		Three hundred seventy five	Basidiomycota;Agaricomycetes;Russulales;Russulaceae;Lactifluus	Lactifluus	13	Symbiotroph	Ectomycorrhizal	Agaricoid	NULL	Highly Probable	NULL	List compiled by Sara Branco with input from Nhu Nguyen and Else Vellinga
ASV_1125	LR994442	SH1733871.08FU	<0.5	Basidiomycota	Agaricomycetes	Russulales	Russulaceae	Russula	Russula congoana	Three hundred forty one	Basidiomycota;Agaricomycetes;Russulales;Russulaceae;Russula;Russula congoana	Russula	13	Symbiotroph	Ectomycorrhizal	Agaricoid	NULL	Highly Probable	NULL	Rinaldi AC, et al. 2008. Fungal Diversity 33:1-45; Tedersoo L, et al. 2010. Mycorrhiza 20:217-263; http://mycorrhizas.info/ecmf.html
ASV_1126	LR994443	SH1703741.08FU	0.5	Basidiomycota	Agaricomycetes	Boletales	Sclerodermataceae	Scleroderma		One hundred six	Basidiomycota;Agaricomycetes;Boletales;Sclerodermataceae;Scleroderma	Scleroderma	13	Symbiotroph	Ectomycorrhizal	Gasteroid	NULL	Highly Probable	Common name - puffball	Rinaldi AC, et al. 2008. Fungal Diversity 33:1-45; Tedersoo L, et al. 2010. Mycorrhiza 20:217-263; http://mycorrhizas.info/ecmf.html
ASV_1127	LR994444	SH1703741.08FU	0.5	Basidiomycota	Agaricomycetes	Boletales	Sclerodermataceae	Scleroderma		One hundred six	Basidiomycota;Agaricomycetes;Boletales;Sclerodermataceae;Scleroderma	Scleroderma	13	Symbiotroph	Ectomycorrhizal	Gasteroid	NULL	Highly Probable	Common name - puffball	Rinaldi AC, et al. 2008. Fungal Diversity 33:1-45; Tedersoo L, et al. 2010. Mycorrhiza 20:217-263; http://mycorrhizas.info/ecmf.html
ASV_1128	LR994445			Basidiomycota	Agaricomycetes	Cantharellales	Ceratobasidaceae			Two hundred seventy	Basidiomycota;Agaricomycetes;Cantharellales;Ceratobasidaceae
ASV_1129	LR994446	SH1737342.08FU	0.5	Basidiomycota	Agaricomycetes	Russulales	Russulaceae	Russula		One hundred fifty six	Basidiomycota;Agaricomycetes;Russulales;Russulaceae;Russula	Russula	13	Symbiotroph	Ectomycorrhizal	Agaricoid	NULL	Highly Probable	NULL	Rinaldi AC, et al. 2008. Fungal Diversity 33:1-45; Tedersoo L, et al. 2010. Mycorrhiza 20:217-263; http://mycorrhizas.info/ecmf.html
ASV_1130	LR994447	SH1737342.08FU	0.5	Basidiomycota	Agaricomycetes	Russulales	Russulaceae	Russula		One hundred fifty six	Basidiomycota;Agaricomycetes;Russulales;Russulaceae;Russula	Russula	13	Symbiotroph	Ectomycorrhizal	Agaricoid	NULL	Highly Probable	NULL	Rinaldi AC, et al. 2008. Fungal Diversity 33:1-45; Tedersoo L, et al. 2010. Mycorrhiza 20:217-263; http://mycorrhizas.info/ecmf.html
ASV_1131	LR994448			Basidiomycota	Agaricomycetes	Boletales	Sclerodermataceae	Scleroderma		Three hundred forty nine	Basidiomycota;Agaricomycetes;Boletales;Sclerodermataceae;Scleroderma	Scleroderma	13	Symbiotroph	Ectomycorrhizal	Gasteroid	NULL	Highly Probable	Common name - puffball	Rinaldi AC, et al. 2008. Fungal Diversity 33:1-45; Tedersoo L, et al. 2010. Mycorrhiza 20:217-263; http://mycorrhizas.info/ecmf.html
ASV_1132	LR994449	SH1733876.08FU	<0.5	Basidiomycota	Agaricomycetes	Russulales	Russulaceae	Lactifluus		Three hundred seventy six	Basidiomycota;Agaricomycetes;Russulales;Russulaceae;Lactifluus	Lactifluus	13	Symbiotroph	Ectomycorrhizal	Agaricoid	NULL	Highly Probable	NULL	List compiled by Sara Branco with input from Nhu Nguyen and Else Vellinga
ASV_1133	LR994450	SH2770925.08FU	0.5	Basidiomycota	Agaricomycetes	Sebacinales	Sebacinaceae	Sebacina		One hundred fifty two	Basidiomycota;Agaricomycetes;Sebacinales;Sebacinaceae;Sebacina	Sebacina	13	Symbiotroph	Ectomycorrhizal-Orchid Mycorrhizal-Root Associated Biotroph	NULL	NULL	Possible	NULL	Rinaldi AC, et al. 2008. Fungal Diversity 33:1-45; Tedersoo L, et al. 2010. Mycorrhiza 20:217-263; http://mycorrhizas.info/ecmf.html
ASV_1134	LR994451	SH2770925.08FU	0.5	Basidiomycota	Agaricomycetes	Sebacinales	Sebacinaceae	Sebacina		One hundred fifty two	Basidiomycota;Agaricomycetes;Sebacinales;Sebacinaceae;Sebacina	Sebacina	13	Symbiotroph	Ectomycorrhizal-Orchid Mycorrhizal-Root Associated Biotroph	NULL	NULL	Possible	NULL	Rinaldi AC, et al. 2008. Fungal Diversity 33:1-45; Tedersoo L, et al. 2010. Mycorrhiza 20:217-263 (pro parte); http://mycorrhizas.info/ecmf.html; Weiss et al. doi: 10.1111/nph.13977 (many guilds)
ASV_1135	LR994452	SH1733872.08FU	0.5	Basidiomycota	Agaricomycetes	Russulales	Russulaceae	Russula		Three hundred forty one	Basidiomycota;Agaricomycetes;Russulales;Russulaceae;Russula	Russula	13	Symbiotroph	Ectomycorrhizal	Agaricoid	NULL	Highly Probable	NULL	Rinaldi AC, et al. 2008. Fungal Diversity 33:1-45; Tedersoo L, et al. 2010. Mycorrhiza 20:217-263; http://mycorrhizas.info/ecmf.html
ASV_1136	LR994453	SH1733872.08FU	0.5	Basidiomycota	Agaricomycetes	Russulales	Russulaceae	Russula		Three hundred forty one	Basidiomycota;Agaricomycetes;Russulales;Russulaceae;Russula	Russula	13	Symbiotroph	Ectomycorrhizal	Agaricoid	NULL	Highly Probable	NULL	Rinaldi AC, et al. 2008. Fungal Diversity 33:1-45; Tedersoo L, et al. 2010. Mycorrhiza 20:217-263; http://mycorrhizas.info/ecmf.html
ASV_1137	LR994454	SH1733872.08FU	0.5	Basidiomycota	Agaricomycetes	Russulales	Russulaceae	Russula		Three hundred forty one	Basidiomycota;Agaricomycetes;Russulales;Russulaceae;Russula	Russula	13	Symbiotroph	Ectomycorrhizal	Agaricoid	NULL	Highly Probable	NULL	Rinaldi AC, et al. 2008. Fungal Diversity 33:1-45; Tedersoo L, et al. 2010. Mycorrhiza 20:217-263; http://mycorrhizas.info/ecmf.html
ASV_1138	LR994455	SH1733872.08FU	0.5	Basidiomycota	Agaricomycetes	Russulales	Russulaceae	Russula		Three hundred forty one	Basidiomycota;Agaricomycetes;Russulales;Russulaceae;Russula	Russula	13	Symbiotroph	Ectomycorrhizal	Agaricoid	NULL	Highly Probable	NULL	Rinaldi AC, et al. 2008. Fungal Diversity 33:1-45; Tedersoo L, et al. 2010. Mycorrhiza 20:217-263; http://mycorrhizas.info/ecmf.html
ASV_1139	LR994456	SH1703740.08FU	1.0	Basidiomycota	Agaricomycetes	Boletales	Sclerodermataceae	Scleroderma		Three hundred forty eight	Basidiomycota;Agaricomycetes;Boletales;Sclerodermataceae;Scleroderma	Scleroderma	13	Symbiotroph	Ectomycorrhizal	Gasteroid	NULL	Highly Probable	Common name - puffball	Rinaldi AC, et al. 2008. Fungal Diversity 33:1-45; Tedersoo L, et al. 2010. Mycorrhiza 20:217-263; http://mycorrhizas.info/ecmf.html
ASV_1140	LR994457	SH2770925.08FU	0.5	Basidiomycota	Agaricomycetes	Sebacinales	Sebacinaceae	Sebacina		One hundred fifty two	Basidiomycota;Agaricomycetes;Sebacinales;Sebacinaceae;Sebacina	Sebacina	13	Symbiotroph	Ectomycorrhizal-Orchid Mycorrhizal-Root Associated Biotroph	NULL	NULL	Possible	NULL	Rinaldi AC, et al. 2008. Fungal Diversity 33:1-45; Tedersoo L, et al. 2010. Mycorrhiza 20:217-263 (pro parte); http://mycorrhizas.info/ecmf.html; Weiss et al. doi: 10.1111/nph.13977 (many guilds)
ASV_1141	LR994458	SH2808389.08FU	1.5	Ascomycota	Dothideomycetes	Capnodiales				One hundred thirteen	Ascomycota;Dothideomycetes;Capnodiales
ASV_1142	LR994459	SH1731178.08FU	2.0	Basidiomycota	Agaricomycetes	Sebacinales	Sebacinaceae	Sebacina		Two hundred eighty six	Basidiomycota;Agaricomycetes;Sebacinales;Sebacinaceae;Sebacina	Sebacina	13	Symbiotroph	Ectomycorrhizal-Orchid Mycorrhizal-Root Associated Biotroph	NULL	NULL	Possible	NULL	Rinaldi AC, et al. 2008. Fungal Diversity 33:1-45; Tedersoo L, et al. 2010. Mycorrhiza 20:217-263 (pro parte); http://mycorrhizas.info/ecmf.html; Weiss et al. doi: 10.1111/nph.13977 (many guilds)
ASV_1143	LR994460			Glomeromycota	Glomeromycetes	Gigasporales	Gigasporaceae	Gigaspora		One hundred ninety five	Glomeromycota;Glomeromycetes;Gigasporales;Gigasporaceae;Gigaspora	Gigaspora	13	Symbiotroph	Arbuscular Mycorrhizal	NULL	NULL	Highly Probable	NULL	Redecker D, et al. 2013. Mycorrhiza 23:515-531
ASV_1144	LR994461			Basidiomycota	Agaricomycetes	Sebacinales	Sebacinaceae			Twenty six	Basidiomycota;Agaricomycetes;Sebacinales;Sebacinaceae	Sebacinaceae	9	Symbiotroph	Ectomycorrhizal	Coralloid	NULL	Probable	Terrestrial forming mycorrhizas with a wide range of plants including orchids, Ericaceae and liverworts as well as ectomycorrhizas with conifers and angiosperm trees (Cannon & Kirk 2007)	Cannon PF, Kirk PM. 2007. Fungal Families of the World. CAB International, Cambridge
ASV_1145	LR994462			Basidiomycota	Agaricomycetes	Agaricales	Marasmiaceae	Tetrapyrgos	Tetrapyrgos subcinerea	One hundred twenty four	Basidiomycota;Agaricomycetes;Agaricales;Marasmiaceae;Tetrapyrgos;Tetrapyrgos subcinerea	Tetrapyrgos	13	Saprotroph	Undefined Saprotroph	Agaricoid	NULL	Probable	NULL	Tedersoo L, et al. 2014. Science 346:1256688
ASV_1146	LR994463	SH1685697.08FU	0.5	Ascomycota	Sordariomycetes	Sordariales	Sordariales	Cordana	Cordana bisbyi	Fifty four	Ascomycota;Sordariomycetes;Sordariales;Sordariales;Cordana;Cordana bisbyi	Cordana	13	Pathotroph-Saprotroph	NULL	NULL	NULL	Probable	NULL	Tedersoo L, et al. 2014. Science 346:1256688
ASV_1147	LR994464
