# Supplementary material for: Soil fungal communities of ectomycorrhizal dominated woodlands across West Africa
Source: MycoKeys. 2021 Jun 11;81:45–68. doi: 10.3897/mycokeys.81.66249 (PMC8390883; doi:10.3897/mycokeys.81.66249)
Supplement: Supplementary material 4 — Datafile 4 [file mycokeys-81-045-s004.tre]

#NEXUS
begin taxa;
	dimensions ntax=1014;
	taxlabels
	ASV_1000_g_Russula
	ASV_1001_g_Russula
	ASV_1002
	ASV_1003_g_Russula
	ASV_1004_g_Russula
	ASV_1005_g_Russula
	ASV_1006_g_Russula
	ASV_1007_f_Thelephoraceae
	'ASV_1008_s_Russula_congoana_SH1564194.08FU'
	'ASV_1009_s_Russula_congoana_SH1564194.08FU'
	ASV_100_g_Russula
	'ASV_1010_s_Russula_congoana_SH1564194.08FU'
	'ASV_1011_s_Russula_congoana_SH1564194.08FU'
	ASV_1013_o_Capnodiales
	ASV_1014_g_Scleroderma
	ASV_1015
	ASV_1016_g_Russula
	ASV_1017_g_Scleroderma
	ASV_1018_f_Thelephoraceae
	ASV_1019_f_Thelephoraceae
	ASV_101_o_Chaetothyriales
	ASV_1020_f_Thelephoraceae
	'ASV_1021_s_Tomentella_afrostuposa_SH1502510.08FU'
	ASV_1022_p_Glomeromycota
	ASV_1023_g_Paraconiothyrium
	ASV_1025_g_Inocybe
	ASV_1026_g_Inocybe
	ASV_1027
	ASV_1028
	ASV_1029_g_Sebacina
	ASV_102_g_Amanita
	ASV_1031_g_Inocybe
	ASV_1032_g_Inocybe
	ASV_1033_g_Inocybe
	ASV_1034_g_Inocybe
	ASV_1035_g_Lactifluus
	ASV_1036_g_Lactifluus
	ASV_1037_g_Lactifluus
	ASV_1038_g_Inocybe
	ASV_1039
	ASV_103_f_Clavulinaceae
	ASV_1040_g_Inocybe
	ASV_1041_g_Inocybe
	ASV_1042_g_Inocybe
	ASV_1043_g_Inocybe
	ASV_1044_g_Inocybe
	ASV_1045_g_Inocybe
	ASV_1046_g_Inocybe
	ASV_1048_g_Inocybe
	ASV_1049_g_Inocybe
	ASV_104_g_Inocybe
	ASV_1050_g_Inocybe
	ASV_1051_g_Inocybe
	ASV_1052_g_Inocybe
	ASV_1053_g_Inocybe
	ASV_1054_g_Inocybe
	ASV_1055_g_Inocybe
	ASV_1056_g_Inocybe
	ASV_1057_g_Inocybe
	ASV_1058_g_Inocybe
	ASV_1059_g_Inocybe
	ASV_105_g_Scleroderma
	ASV_106
	ASV_1060_g_Inocybe
	ASV_1061_f_Thelephoraceae
	'ASV_1062_s_Aspergillus_tubingensis_SH1168207.08FU'
	ASV_1063_g_Inocybe
	ASV_1064_g_Inocybe
	'ASV_1065_s_Russula_congoana_SH1564194.08FU'
	ASV_1066_g_Lactifluus
	ASV_1067_g_Lactifluus
	ASV_1068_g_Lactifluus
	ASV_1069_g_Lactifluus
	ASV_1070_g_Lactifluus
	ASV_1071_o_Lecanorales
	ASV_1072_g_Russula
	ASV_1073_g_Russula
	ASV_1074_g_Russula
	ASV_1075_g_Russula
	ASV_1076_g_Russula
	ASV_1077_g_Russula
	ASV_1078_g_Russula
	ASV_1079_g_Russula
	ASV_107_g_Russula
	ASV_1080_g_Russula
	ASV_1081_g_Russula
	ASV_1082_g_Russula
	ASV_1083_g_Russula
	ASV_1084_g_Russula
	ASV_1085_g_Russula
	ASV_1086_g_Russula
	ASV_1087_g_Russula
	ASV_1088_g_Russula
	ASV_1089_g_Russula
	ASV_1090_g_Russula
	ASV_1091_g_Russula
	ASV_1092_g_Russula
	ASV_1093_g_Russula
	ASV_1094_f_Thelephoraceae
	ASV_1095
	ASV_1096_f_Thelephoraceae
	ASV_1097
	ASV_1098_g_Russula
	ASV_1099_g_Russula
	ASV_109_f_Clavulinaceae
	ASV_10_f_Pezizaceae
	ASV_1100_g_Russula
	ASV_1101_g_Russula
	ASV_1102_g_Russula
	ASV_1103_g_Russula
	ASV_1104_g_Russula
	ASV_1105_g_Russula
	ASV_1106_g_Russula
	ASV_1107_g_Russula
	ASV_1108_g_Russula
	ASV_1109_g_Russula
	ASV_110_g_Lactifluus
	ASV_1110_d_Fungi
	ASV_1111_g_Russula
	'ASV_1112_s_Russula_congoana_SH1564194.08FU'
	'ASV_1113_s_Russula_congoana_SH1564194.08FU'
	'ASV_1114_s_Russula_congoana_SH1564194.08FU'
	'ASV_1115_s_Russula_congoana_SH1564194.08FU'
	ASV_1117_g_Russula
	'ASV_1118_s_Russula_congoana_SH1564194.08FU'
	ASV_1119_g_Russula
	ASV_111_g_Sebacina
	ASV_1120_g_Russula
	ASV_1121_g_Russula
	ASV_1122_g_Lactifluus
	ASV_1123_g_Lactifluus
	ASV_1124_g_Lactifluus
	'ASV_1125_s_Russula_congoana_SH1564194.08FU'
	ASV_1126_g_Scleroderma
	ASV_1127_g_Scleroderma
	ASV_1128_f_Ceratobasidiaceae
	ASV_1129_g_Russula
	ASV_112_g_Penicillium
	ASV_1130_g_Russula
	ASV_1131_g_Scleroderma
	ASV_1132_g_Lactifluus
	ASV_1133_g_Sebacina
	ASV_1134_g_Sebacina
	ASV_1135_g_Russula
	ASV_1136_g_Russula
	ASV_1137_g_Russula
	ASV_1138_g_Russula
	ASV_1139_g_Scleroderma
	ASV_113_g_Russula
	ASV_1140_g_Sebacina
	ASV_1141_o_Capnodiales
	ASV_1142_g_Sebacina
	ASV_1143_g_Gigaspora
	ASV_1144_f_Sebacinaceae
	ASV_1145_g_Tetrapyrgos
	'ASV_1146_s_Cordana_bisbyi_SH1156375.08FU'
	ASV_1147
	ASV_114_g_Inocybe
	ASV_115_f_Elaphomycetaceae
	ASV_116_g_Scleroderma
	ASV_117_g_Inocybe
	ASV_118_o_Pleosporales
	ASV_119
	ASV_11_g_Scleroderma
	'ASV_120_s_Umbelopsis_dimorpha_SH1522247.08FU'
	ASV_121_g_Sebacina
	ASV_122
	ASV_123_g_Scleroderma
	ASV_124_o_Agaricales
	ASV_125_f_Agaricaceae
	ASV_126_g_Inocybe
	ASV_127_o_Agaricales
	ASV_128_p_Ascomycota
	ASV_129_g_Archaeorhizomyces
	ASV_12_g_Russula
	ASV_130_g_Sebacina
	ASV_131_g_Geminibasidium
	ASV_132_g_Inocybe
	ASV_134_c_Eurotiomycetes
	'ASV_135_s_Tomentella_guineensis_SH1502443.08FU'
	ASV_136_g_Russula
	ASV_137_g_Sebacina
	ASV_138_g_Russula
	'ASV_139_s_Marasmius_haematocephalus_SH1543543.08FU'
	ASV_13_g_Sebacina
	ASV_140_g_Xerocomus
	ASV_141_g_Lactarius
	ASV_142_g_Russula
	ASV_143_g_Inocybe
	ASV_144_o_Geoglossales
	'ASV_145_s_Tomentella_guineensis_SH1502443.08FU'
	ASV_146
	ASV_147_g_Inocybe
	ASV_148_f_Ceratobasidiaceae
	ASV_149_f_Didymellaceae
	ASV_14_f_Thelephoraceae
	ASV_150_g_Inocybe
	ASV_151_f_Clavulinaceae
	ASV_152
	'ASV_153_s_Tomentella_capitata_SH1528517.08FU'
	ASV_154_g_Inocybe
	ASV_155_g_Scleroderma
	ASV_156_g_Inocybe
	ASV_157
	ASV_158_c_Eurotiomycetes
	ASV_15_g_Russula
	ASV_160_g_Inocybe
	ASV_161_d_Fungi
	ASV_163
	ASV_164_g_Russula
	ASV_165_g_Inocybe
	'ASV_166_s_Aspergillus_tubingensis_SH1168207.08FU'
	ASV_168_o_Pleosporales
	ASV_169_g_Inocybe
	ASV_16_g_Inocybe
	ASV_170_g_Aspergillus
	ASV_171_g_Russula
	ASV_172
	ASV_173_g_Spegazzinia
	'ASV_174_s_Russula_congoana_SH1564194.08FU'
	ASV_175_g_Inocybe
	ASV_176_g_Amanita
	ASV_177_g_Russula
	ASV_178_g_Scleroderma
	ASV_17_g_Russula
	ASV_180_g_Russula
	ASV_181_f_Pyronemataceae
	ASV_182_p_Basidiomycota
	ASV_183_f_Boletaceae
	ASV_184_f_Ceratobasidiaceae
	ASV_185_g_Geminibasidium
	ASV_186_g_Sebacina
	ASV_187
	ASV_188_g_Marasmius
	ASV_189
	ASV_18_f_Pyronemataceae
	ASV_190
	ASV_191
	ASV_194_p_Mucoromycota
	ASV_195_g_Russula
	ASV_196_f_Pezizaceae
	ASV_197_g_Russula
	ASV_198_f_Mycosphaerellaceae
	ASV_199_f_Pezizaceae
	ASV_1_g_Lactifluus
	ASV_20
	ASV_200_d_Fungi
	ASV_201
	ASV_202_g_Amanita
	ASV_203_f_Thelephoraceae
	ASV_204_o_Capnodiales
	ASV_205
	ASV_207
	ASV_208_c_Dothideomycetes
	ASV_209_f_Thelephoraceae
	ASV_210_f_Pezizaceae
	ASV_211_g_Inocybe
	ASV_212_g_Elaphomyces
	ASV_213_g_Inocybe
	ASV_214_g_Scleroderma
	ASV_215_g_Talaromyces
	ASV_216_g_Inocybe
	ASV_217_c_Eurotiomycetes
	ASV_218
	ASV_219
	'ASV_21_s_Amanita_congolensis_SH1558458.08FU'
	'ASV_220_s_Tomentella_afrostuposa_SH1502510.08FU'
	ASV_221_o_Pleosporales
	ASV_222_g_Penicillium
	ASV_223_d_Fungi
	ASV_224_g_Inocybe
	ASV_225
	ASV_226_g_Penicillium
	ASV_227_d_Fungi
	ASV_228
	ASV_229_g_Inocybe
	'ASV_22_s_Tomentella_afrostuposa_SH1502510.08FU'
	ASV_230_c_Eurotiomycetes
	ASV_231_o_GS23
	ASV_233_f_Inocybaceae
	ASV_234_g_Russula
	ASV_236_f_Inocybaceae
	'ASV_237_s_Tomentella_africana_SH1528487.08FU'
	ASV_238
	ASV_239_o_Pleosporales
	ASV_23_g_Sebacina
	ASV_240_f_Didymellaceae
	ASV_241_g_Archaeorhizomyces
	ASV_242
	ASV_243_f_Didymosphaeriaceae
	ASV_244_o_Boletales
	ASV_245_o_Agaricales
	ASV_246_g_Marasmius
	ASV_247
	ASV_248_d_Fungi
	ASV_249
	ASV_24_g_Clavulina
	ASV_250
	'ASV_251_s_Tomentella_capitata_SH1528517.08FU'
	ASV_252_g_Sebacina
	ASV_253_g_Sebacina
	ASV_255
	ASV_256
	'ASV_257_s_Tomentella_africana_SH1528487.08FU'
	ASV_259
	ASV_25_g_Sebacina
	ASV_260_g_Inocybe
	ASV_261_o_Chaetothyriales
	ASV_262_g_Talaromyces
	ASV_263_f_Pezizaceae
	ASV_264_o_Agaricales
	ASV_265_c_Dothideomycetes
	ASV_266_g_Inocybe
	ASV_267_g_Inocybe
	ASV_268
	ASV_269_f_Ceratobasidiaceae
	'ASV_26_s_Russula_congoana_SH1564194.08FU'
	ASV_270
	ASV_271_g_Inocybe
	ASV_272_g_Cryptococcus
	ASV_273_g_Sebacina
	ASV_274_f_Thelephoraceae
	ASV_275
	ASV_277_g_Aspergillus
	'ASV_278_s_Tomentella_guineensis_SH1502443.08FU'
	ASV_279_g_Aspergillus
	ASV_27_g_Lactifluus
	ASV_280
	ASV_281_f_Ceratobasidiaceae
	ASV_282_f_Pezizaceae
	ASV_283_o_Pleosporales
	'ASV_284_s_Aspergillus_pulvinus_SH1530041.08FU'
	ASV_285_g_Russula
	ASV_286_f_Thelephoraceae
	ASV_287_o_Geoglossales
	ASV_288_g_Marasmius
	ASV_289_o_Pleosporales
	ASV_28_f_Pezizaceae
	ASV_290_f_Thelephoraceae
	ASV_291_g_Calocybella
	ASV_292_g_Pulveroboletus
	ASV_294_f_Clavulinaceae
	'ASV_295_s_Tomentella_brunneocystidia_SH1610973.08FU'
	ASV_296_f_Pyronemataceae
	ASV_297_o_Chaetothyriales
	'ASV_298_s_Tomentella_africana_SH1528487.08FU'
	ASV_299_g_Inocybe
	ASV_29_g_Russula
	ASV_2_g_Russula
	ASV_300
	ASV_301_f_Thelephoraceae
	ASV_302_c_Eurotiomycetes
	ASV_303_f_Clavulinaceae
	ASV_304
	ASV_305_f_Pezizaceae
	ASV_306_d_Fungi
	ASV_307_f_Pezizaceae
	ASV_308_o_Pleosporales
	ASV_309_p_Ascomycota
	ASV_30_g_Russula
	ASV_310_g_Aspergillus
	ASV_311_g_Sebacina
	ASV_312_g_Geastrum
	ASV_313
	ASV_314_d_Fungi
	ASV_315_g_Russula
	ASV_316_o_Agaricales
	ASV_317_o_Mortierellales
	ASV_318_g_Russula
	ASV_319_g_Geminibasidium
	ASV_31_g_Lactifluus
	ASV_32
	ASV_320_g_Tetracladium
	ASV_321_o_Pleosporales
	ASV_322_g_Inocybe
	ASV_323_g_Inocybe
	ASV_324_g_Aspergillus
	ASV_325_o_Agaricales
	ASV_326_f_Thelephoraceae
	ASV_327_f_Ceratobasidiaceae
	'ASV_328_s_Scleroderma_dictyosporum_SH1540307.08FU'
	ASV_329_f_Russulaceae
	ASV_330_g_Inocybe
	ASV_331_f_Thelephoraceae
	ASV_332_p_Basidiomycota
	ASV_333_g_Scleroderma
	ASV_334_g_Inocybe
	ASV_335_g_Amanita
	ASV_336_p_Ascomycota
	'ASV_337_s_Ganoderma_enigmaticum_SH1555637.08FU'
	ASV_338_p_Mucoromycota
	ASV_339_p_Ascomycota
	ASV_33_f_Thelephoraceae
	ASV_341_c_Eurotiomycetes
	ASV_343
	ASV_344_g_Inocybe
	ASV_345_c_Dothideomycetes
	ASV_346_d_Fungi
	ASV_347
	ASV_348
	ASV_34_g_Sebacina
	ASV_350_o_Chaetothyriales
	'ASV_352_s_Aspergillus_biplanus_SH1925803.08FU'
	ASV_353
	ASV_354_f_Pezizaceae
	ASV_355
	ASV_356_d_Fungi
	'ASV_357_s_Xenobotrytis_acaducospora_SH1235783.08FU'
	ASV_358_g_Marasmius
	'ASV_359_s_Saitozyma_podzolica_SH1565595.08FU'
	ASV_35_g_Russula
	ASV_360
	ASV_361_g_Pyrenochaeta
	ASV_362
	ASV_364_g_Aspergillus
	ASV_365_g_Sebacina
	ASV_366
	ASV_367_f_Herpotrichiellaceae
	'ASV_369_s_Leucoagaricus_rubrotinctus_SH1238899.08FU'
	ASV_36_g_Russula
	ASV_37
	ASV_370_f_Pezizaceae
	ASV_371_f_Thelephoraceae
	ASV_372_o_Onygenales
	ASV_373_o_Eurotiales
	ASV_374_g_Tomentella
	ASV_375_d_Fungi
	ASV_376_f_Pezizaceae
	ASV_377_g_Geminibasidium
	ASV_378_c_Dothideomycetes
	ASV_379
	'ASV_380_s_Acrocalymma_fici_SH1213841.08FU'
	ASV_381_g_Tomentella
	ASV_382_g_Archaeorhizomyces
	ASV_383_g_Archaeorhizomyces
	ASV_384_g_Lactifluus
	ASV_385
	ASV_386_g_Aureobasidium
	ASV_387_f_Clavulinaceae
	ASV_388_c_Dothideomycetes
	ASV_389
	ASV_38_g_Lactifluus
	ASV_390_o_Chaetothyriales
	'ASV_391_s_Macroventuria_anomochaeta_SH1920674.08FU'
	ASV_392_g_Scleroderma
	ASV_393_f_Thelephoraceae
	ASV_394_g_Inocybe
	ASV_395_g_Inocybe
	ASV_396_o_Chaetothyriales
	'ASV_397_s_Aspergillus_calidoustus_SH2241260.08FU'
	ASV_398_g_Aspergillus
	ASV_399_p_Ascomycota
	ASV_39_g_Inocybe
	ASV_3_g_Inocybe
	ASV_400_f_Glomeraceae
	ASV_401
	ASV_402_g_Archaeorhizomyces
	ASV_404_o_Helotiales
	ASV_405_f_Ceratobasidiaceae
	'ASV_406_s_Leucoagaricus_rubrotinctus_SH1238899.08FU'
	ASV_407_f_Pezizaceae
	ASV_408_g_Inocybe
	'ASV_409_s_Tomentella_guineensis_SH1502443.08FU'
	ASV_40_g_Russula
	ASV_410_g_Aspergillus
	ASV_411_c_Dothideomycetes
	ASV_412_o_Chaetothyriales
	ASV_413
	ASV_415_f_Cucurbitariaceae
	ASV_416_g_Aspergillus
	ASV_417_f_Mycosphaerellaceae
	'ASV_418_s_Veronaeopsis_simplex_SH1650878.08FU'
	ASV_419_g_Scleroderma
	ASV_41_g_Amanita
	ASV_420
	ASV_422_o_Chaetothyriales
	ASV_423_g_Russula
	ASV_424_g_Pyrenochaeta
	ASV_425_g_Russula
	ASV_427
	ASV_428_g_Penicillium
	ASV_429_p_Ascomycota
	ASV_42_g_Tomentella
	ASV_430
	ASV_432
	ASV_433_o_Chaetothyriales
	'ASV_434_s_Rhodophana_squamulosa_SH1239298.08FU'
	ASV_435_g_Lactarius
	ASV_436_f_Aspergillaceae
	ASV_437_g_Cladophialophora
	ASV_438_p_Ascomycota
	ASV_439_o_Pleosporales
	ASV_43_g_Inocybe
	ASV_441_f_Herpotrichiellaceae
	ASV_442_d_Fungi
	ASV_443
	ASV_444_o_Chaetothyriales
	ASV_445_g_Aspergillus
	ASV_446_o_Chaetothyriales
	ASV_447_o_Chaetothyriales
	ASV_448_d_Fungi
	ASV_449_p_Ascomycota
	ASV_44_g_Inocybe
	ASV_451_g_Mortierella
	ASV_452_g_Sebacina
	ASV_453_g_Russula
	ASV_454_f_Thelephoraceae
	'ASV_455_s_Saitozyma_podzolica_SH1565595.08FU'
	ASV_456
	ASV_457_d_Fungi
	'ASV_458_s_Umbelopsis_dimorpha_SH1522247.08FU'
	ASV_459_g_Ochroconis
	ASV_45_f_Pyronemataceae
	ASV_46
	ASV_460_o_Eurotiales
	ASV_461
	'ASV_462_s_Russula_congoana_SH1564194.08FU'
	ASV_463_g_Inocybe
	ASV_464_d_Fungi
	ASV_465_f_Thelephoraceae
	ASV_467_o_Eurotiales
	'ASV_468_s_Umbelopsis_dimorpha_SH1522247.08FU'
	ASV_469
	ASV_470_p_Ascomycota
	ASV_471_g_Lactarius
	ASV_472
	ASV_473
	ASV_475_g_Inocybe
	ASV_477_o_Pleosporales
	ASV_478_c_Eurotiomycetes
	ASV_479_f_Thelephoraceae
	ASV_47_g_Russula
	ASV_480_o_Lecanorales
	ASV_481_g_Inocybe
	ASV_482_g_Marasmius
	ASV_484_g_Aspergillus
	ASV_485
	ASV_486_c_Tremellomycetes
	ASV_487
	ASV_489_c_Eurotiomycetes
	ASV_48_g_Lactarius
	ASV_490_g_Russula
	ASV_491_g_Venturia
	ASV_492_o_Chaetothyriales
	ASV_493_g_Inocybe
	ASV_494
	ASV_495
	ASV_498_g_Inocybe
	ASV_499_o_Pleosporales
	ASV_49_f_Inocybaceae
	ASV_4_g_Russula
	ASV_500_g_Scleroderma
	ASV_501_f_Trichocomaceae
	ASV_502
	ASV_503_c_Dothideomycetes
	ASV_505_o_Pleosporales
	ASV_506
	ASV_507_g_Penicillium
	ASV_509_g_Scleroderma
	ASV_50_g_Sebacina
	ASV_510_f_Inocybaceae
	ASV_511
	ASV_512_c_Dothideomycetes
	ASV_513_o_Chaetothyriales
	ASV_514_o_Chaetothyriales
	ASV_515_f_Psathyrellaceae
	ASV_516_g_Inocybe
	ASV_517_g_Lactifluus
	ASV_518_g_Hygrocybe
	ASV_519
	ASV_51_g_Scleroderma
	ASV_520_f_Boletaceae
	ASV_521_d_Fungi
	ASV_522_c_Eurotiomycetes
	ASV_523_f_Thelephoraceae
	ASV_524_g_Aspergillus
	ASV_525_g_Lophiostoma
	ASV_527_f_Pezizaceae
	'ASV_528_s_Lactarius_subbaliophaeus_SH1212617.08FU'
	ASV_529_p_Basidiomycota
	ASV_52_d_Fungi
	ASV_53
	'ASV_531_s_Tomentella_agereri_SH1642928.08FU'
	ASV_532_o_Pleosporales
	ASV_533
	ASV_534_c_Eurotiomycetes
	ASV_535_o_Eurotiales
	ASV_536
	ASV_537_f_Thelephoraceae
	ASV_540_g_Tomentella
	ASV_541_c_Eurotiomycetes
	ASV_542_g_Hygrocybe
	ASV_543_o_Pleosporales
	ASV_544_g_Sebacina
	ASV_545_g_Inocybe
	ASV_546_g_Coltricia
	ASV_547_g_Geoglossum
	ASV_548_g_Aspergillus
	ASV_549_g_Pyrenochaeta
	ASV_54_g_Inocybe
	ASV_550_f_Thelephoraceae
	ASV_551_d_Fungi
	ASV_553
	ASV_554_g_Helicoma
	ASV_555_g_Lasiodiplodia
	ASV_556_g_Lepiota
	ASV_558_g_Knufia
	ASV_559_o_Pleosporales
	ASV_55_g_Sebacina
	ASV_560
	ASV_561_p_Ascomycota
	ASV_562_o_Pleosporales
	ASV_563_c_Dothideomycetes
	ASV_564_d_Fungi
	ASV_565
	ASV_566_f_Ceratobasidiaceae
	ASV_567_o_Agaricales
	ASV_568_g_Penicillium
	'ASV_569_s_Tomentella_africana_SH1528487.08FU'
	ASV_56_f_Pezizaceae
	ASV_570_d_Fungi
	ASV_571_o_GS11
	ASV_572_c_Dothideomycetes
	ASV_573_g_Hemileucoglossum
	ASV_575_o_Pleosporales
	ASV_576_o_Pleosporales
	ASV_577_g_Lepidosphaeria
	ASV_578_o_Pleosporales
	'ASV_579_s_Rhizopus_arrhizus_SH2139549.08FU'
	ASV_57_g_Russula
	ASV_581_c_Eurotiomycetes
	ASV_582_o_Chaetothyriales
	ASV_583
	ASV_584_o_Pleosporales
	ASV_585_f_Onygenaceae
	ASV_586_f_Pezizaceae
	ASV_587_c_Agaricomycetes
	ASV_588_f_Thelephoraceae
	ASV_58_g_Sebacina
	ASV_591
	ASV_593
	ASV_594_g_Cladophialophora
	ASV_595_c_Eurotiomycetes
	ASV_596_f_Thelephoraceae
	'ASV_598_s_Agaricus_bisporus_SH1593868.08FU'
	ASV_599
	'ASV_59_s_Lactifluus_luteopus_SH1563077.08FU'
	ASV_5_g_Russula
	'ASV_600_s_Tomentella_africana_SH1528487.08FU'
	ASV_601_g_Russula
	ASV_602_g_Talaromyces
	ASV_603_o_Pleosporales
	ASV_604_g_Oidiodendron
	ASV_605
	ASV_607_g_Aspergillus
	ASV_609_f_Thelephoraceae
	'ASV_60_s_Lactarius_tenellus_SH1611090.08FU'
	ASV_611
	ASV_612_p_Ascomycota
	ASV_613_o_Chaetothyriales
	ASV_614_g_Russula
	ASV_615_f_Thelephoraceae
	ASV_616
	'ASV_617_s_Penicillium_cryptum_SH1164473.08FU'
	ASV_618_p_Ascomycota
	ASV_61_g_Sebacina
	ASV_620_g_Helicoma
	ASV_621_f_Herpotrichiellaceae
	ASV_622_g_Geminibasidium
	ASV_624_g_Botryosphaeria
	ASV_625_f_Tetraplosphaeriaceae
	ASV_626_c_Dothideomycetes
	ASV_627_g_Monographella
	ASV_628
	ASV_629_f_Ceratobasidiaceae
	ASV_63
	ASV_630
	'ASV_631_s_Veronaeopsis_simplex_SH1650878.08FU'
	ASV_632_f_Herpotrichiellaceae
	ASV_633
	ASV_634_f_Russulaceae
	ASV_635_g_Phaeosphaeria
	ASV_636
	ASV_637
	ASV_638_g_Venturia
	ASV_639_c_Dothideomycetes
	ASV_640_o_Botryosphaeriales
	ASV_642_g_Archaeorhizomyces
	ASV_643
	ASV_644_g_Berkleasmium
	ASV_645
	'ASV_646_s_Ganoderma_mbrekobenum_SH1555644.08FU'
	'ASV_648_s_Westerdykella_nigra_SH1511536.08FU'
	ASV_649
	ASV_64_o_Boletales
	ASV_650_c_Eurotiomycetes
	ASV_651
	ASV_652_p_Ascomycota
	ASV_654
	ASV_656
	ASV_657
	'ASV_658_s_Wiesneriomyces_laurinus_SH1558609.08FU'
	ASV_659
	ASV_65_g_Inocybe
	ASV_660
	ASV_661_o_Eurotiales
	ASV_662_g_Cladophialophora
	ASV_663
	ASV_664_f_Ceratobasidiaceae
	ASV_665_f_Thelephoraceae
	ASV_666_o_Pleosporales
	ASV_668_c_Eurotiomycetes
	ASV_669
	ASV_66_g_Russula
	ASV_670_c_Eurotiomycetes
	ASV_671
	ASV_672_p_Ascomycota
	ASV_673
	ASV_674
	ASV_675_o_Lecanorales
	ASV_676_o_Helotiales
	ASV_677_c_Agaricomycetes
	ASV_67_g_Russula
	ASV_680_o_Orbiliales
	ASV_681_o_Pezizales
	'ASV_682_s_Cladosporium_sphaerospermum_SH1744613.08FU'
	ASV_683_d_Fungi
	ASV_685_o_Pleosporales
	ASV_686_g_Xerocomus
	ASV_687_g_Penicillium
	ASV_688_c_Eurotiomycetes
	ASV_68_g_Scleroderma
	ASV_691_p_Ascomycota
	ASV_692_o_Chaetothyriales
	ASV_693
	ASV_694
	ASV_695_p_Ascomycota
	ASV_696_g_Gerhardtia
	'ASV_697_s_Penicillium_erubescens_SH1692826.08FU'
	'ASV_698_s_Saitozyma_podzolica_SH1565595.08FU'
	ASV_699
	ASV_69_g_Russula
	'ASV_6_s_Russula_congoana_SH1564194.08FU'
	ASV_700
	ASV_701
	ASV_702_d_Fungi
	ASV_703_c_Dothideomycetes
	ASV_704_o_Pleosporales
	ASV_705_g_Penicillium
	ASV_706
	ASV_707_d_Fungi
	'ASV_708_s_Curvularia_lunata_SH1526405.08FU'
	ASV_70_g_Sebacina
	ASV_710
	ASV_711
	ASV_712
	ASV_713_p_Ascomycota
	ASV_714
	ASV_715_p_Ascomycota
	ASV_716_g_Penicillium
	ASV_718_o_Chaetothyriales
	'ASV_719_s_Lactifluus_volemoides_SH1544917.08FU'
	'ASV_71_s_Saitozyma_podzolica_SH1565595.08FU'
	ASV_720
	ASV_721
	ASV_723_g_Talaromyces
	ASV_725_g_Russula
	ASV_727_g_Phoma
	ASV_728_f_Thelephoraceae
	ASV_72_g_Lactifluus
	ASV_73
	ASV_730_o_Eurotiales
	'ASV_731_s_Aspergillus_citocrescens_SH1164802.08FU'
	ASV_732_o_Pleosporales
	ASV_734_d_Fungi
	ASV_735_g_Ascobolus
	'ASV_736_s_Clitopilus_hobsonii_SH1192135.08FU'
	ASV_737_g_Glomus
	ASV_738
	ASV_739
	ASV_740
	ASV_742_g_Archaeorhizomyces
	ASV_743_o_Pleosporales
	ASV_745
	ASV_746_o_Pleosporales
	ASV_747_o_Pleosporales
	ASV_748
	ASV_749
	ASV_750_g_Inocybe
	ASV_751_d_Fungi
	ASV_753_o_Eurotiales
	ASV_754_g_Leptodiscella
	'ASV_755_s_Tomentella_capitata_SH1528517.08FU'
	ASV_756_g_Xylomyces
	ASV_757
	ASV_759_f_Pezizaceae
	ASV_75_f_Boletaceae
	ASV_760_p_Ascomycota
	ASV_761
	ASV_762_g_Aspergillus
	ASV_763_f_Thelephoraceae
	ASV_764
	ASV_765_f_Orbiliaceae
	ASV_766
	ASV_767_o_Eurotiales
	ASV_768
	ASV_769
	ASV_76_f_Clavulinaceae
	ASV_771
	'ASV_772_s_Bifiguratus_adelaidae_SH1648455.08FU'
	ASV_773_g_Inocybe
	ASV_774_d_Fungi
	'ASV_775_s_Talaromyces_leycettanus_SH1516194.08FU'
	ASV_776_o_Pleosporales
	ASV_777_g_Penicillium
	ASV_779
	ASV_77_g_Sebacina
	ASV_781_o_Chaetothyriales
	ASV_783_f_Ceratobasidiaceae
	ASV_784_g_Penicillium
	ASV_785
	ASV_788_f_Thelephoraceae
	ASV_789_p_Ascomycota
	ASV_78_g_Russula
	ASV_790_c_Dothideomycetes
	ASV_791
	ASV_792_g_Ganoderma
	ASV_793
	ASV_794
	ASV_795_g_Botryosphaeria
	ASV_796
	ASV_797_f_Pezizaceae
	ASV_798_g_Sebacina
	ASV_79_g_Paraconiothyrium
	ASV_7_g_Russula
	ASV_801_f_Pyronemataceae
	ASV_802
	ASV_803_o_Pleosporales
	ASV_805
	ASV_806_f_Trichocomaceae
	ASV_807
	ASV_808_f_Aspergillaceae
	ASV_809_p_Glomeromycota
	ASV_80_g_Sebacina
	ASV_811_f_Herpotrichiellaceae
	'ASV_812_s_Curvularia_clavata_SH1143642.08FU'
	'ASV_813_s_Veronaeopsis_simplex_SH1650878.08FU'
	ASV_814_f_Didymellaceae
	ASV_815_p_Basidiomycota
	ASV_816
	ASV_818_g_Aspergillus
	ASV_81_g_Russula
	ASV_82
	ASV_821
	ASV_822_d_Fungi
	'ASV_823_s_Lepidosphaeria_nicotiae_SH1186131.08FU'
	ASV_825_g_Endomelanconiopsis
	ASV_826_f_Lophiostomataceae
	ASV_828_g_Clitopilus
	ASV_829
	ASV_83
	ASV_830_o_Chaetothyriales
	ASV_832_g_Inocybe
	ASV_834_f_Hymenochaetaceae
	ASV_835
	ASV_836_o_Orbiliales
	ASV_837_p_Ascomycota
	ASV_838_g_Rhodotorula
	ASV_841_g_Inocybe
	ASV_842
	ASV_843_g_Lactifluus
	ASV_844
	ASV_845
	'ASV_847_s_Tomentella_afrostuposa_SH1502510.08FU'
	ASV_84_f_Pezizaceae
	ASV_850_p_Ascomycota
	ASV_852_g_Russula
	ASV_853_g_Sebacina
	ASV_854
	ASV_855
	ASV_856
	ASV_857_o_Diaporthales
	ASV_858
	ASV_85_g_Lactifluus
	ASV_860_g_Russula
	ASV_861_f_Thelephoraceae
	ASV_862
	ASV_863
	ASV_864
	'ASV_865_s_Mortierella_chienii_SH1552337.08FU'
	ASV_867_g_Aspergillus
	ASV_868_g_Lophiostoma
	ASV_869_o_GS24
	ASV_86_g_Russula
	ASV_870_c_Eurotiomycetes
	ASV_871
	ASV_872_c_Agaricomycetes
	ASV_873_g_Lepiota
	ASV_874_f_Thelephoraceae
	ASV_875_g_Hemileucoglossum
	ASV_876_d_Fungi
	ASV_879
	ASV_87_g_Lactifluus
	ASV_881_o_Agaricales
	ASV_882
	ASV_883
	ASV_886_g_Russula
	ASV_887
	ASV_888_d_Fungi
	ASV_88_o_Agaricales
	ASV_891_p_Ascomycota
	ASV_894
	ASV_896_o_Auriculariales
	ASV_897_g_Scutellospora
	ASV_898
	ASV_899
	ASV_89_g_Talaromyces
	ASV_8_g_Lactifluus
	ASV_900_f_Pezizaceae
	ASV_901_o_Pleosporales
	ASV_903_f_Pezizaceae
	ASV_904
	ASV_907_f_Thelephoraceae
	'ASV_908_s_Saitozyma_podzolica_SH1565595.08FU'
	ASV_909
	ASV_90_g_Sebacina
	ASV_910_o_Tremellales
	ASV_911_p_Ascomycota
	ASV_912_g_Inocybe
	ASV_914
	ASV_915_p_Ascomycota
	ASV_916_o_Chaetothyriales
	ASV_917_g_Russula
	ASV_918_g_Sebacina
	ASV_919
	ASV_91_f_Thelephoraceae
	ASV_92
	ASV_920_o_Pleosporales
	ASV_921_f_Herpotrichiellaceae
	ASV_922
	ASV_923_o_Boletales
	ASV_924
	ASV_925
	'ASV_926_s_Penicillium_georgiense_SH1167987.08FU'
	'ASV_928_s_Tomentella_afrostuposa_SH1502510.08FU'
	ASV_929
	ASV_930_g_Russula
	ASV_931_g_Russula
	ASV_932
	ASV_933
	'ASV_934_s_Pichia_terricola_SH1553940.08FU'
	ASV_935_o_Geoglossales
	ASV_936_d_Fungi
	ASV_938
	ASV_939_g_Russula
	ASV_93_g_Scleroderma
	ASV_940_g_Russula
	ASV_941_f_Glomeraceae
	ASV_942_c_Dothideomycetes
	ASV_943_g_Russula
	ASV_945
	ASV_947
	ASV_948
	ASV_94_g_Inocybe
	ASV_950_f_Pezizaceae
	'ASV_951_s_Saitozyma_podzolica_SH1565595.08FU'
	ASV_952_g_Inocybe
	ASV_953_c_Dothideomycetes
	ASV_955_f_Pezizaceae
	ASV_956_g_Sebacina
	ASV_957
	ASV_958_g_Inocybe
	ASV_959
	'ASV_95_s_Lactifluus_luteopus_SH1563077.08FU'
	'ASV_961_s_Russula_congoana_SH1564194.08FU'
	ASV_962_g_Amanita
	ASV_963_g_Lactifluus
	ASV_964_o_Chaetothyriales
	ASV_966_p_Ascomycota
	ASV_967_g_Russula
	ASV_968_o_Chaetothyriales
	ASV_969_g_Inocybe
	ASV_96_g_Russula
	ASV_97
	ASV_970_g_Inocybe
	ASV_971_g_Inocybe
	ASV_972_g_Russula
	'ASV_974_s_Russula_congoana_SH1564194.08FU'
	ASV_975_o_Magnaporthales
	ASV_977
	ASV_978_g_Talaromyces
	ASV_979_g_Inocybe
	ASV_980_f_Thelephoraceae
	'ASV_981_s_Tomentella_afrostuposa_SH1502510.08FU'
	ASV_982_f_Pezizaceae
	ASV_983_o_Auriculariales
	ASV_984_g_Russula
	ASV_985
	ASV_986
	ASV_987_g_Inocybe
	ASV_989_g_Inocybe
	ASV_98_g_Inocybe
	ASV_990_g_Inocybe
	ASV_991_g_Inocybe
	ASV_992_g_Lactifluus
	ASV_993_g_Lactifluus
	ASV_994_g_Lactifluus
	ASV_995_g_Lactifluus
	ASV_996_g_Lactifluus
	ASV_997_g_Lactifluus
	ASV_998_p_Ascomycota
	ASV_999_g_Russula
	ASV_99_g_Inocybe
	ASV_9_g_Russula
;
end;
begin trees;
	tree tree_1 = [&R] ((((ASV_210_f_Pezizaceae:1.0E-6,ASV_305_f_Pezizaceae:1.0E-6)[&label=100]:0.159205,((ASV_56_f_Pezizaceae:1.0E-6,ASV_950_f_Pezizaceae:1.0E-6)[&label=80]:1.0E-6,(ASV_797_f_Pezizaceae:0.001622,ASV_759_f_Pezizaceae:0.001623)[&label=66]:0.001621)[&label=100]:0.101796)[&label=77]:0.024527,(ASV_196_f_Pezizaceae:0.043177,((ASV_370_f_Pezizaceae:1.0E-6,ASV_527_f_Pezizaceae:0.004766)[&labe…
end;
begin figtree;
	set appearance.backgroundColorAttribute="Default";
	set appearance.backgroundColour=#ffffff;
	set appearance.branchColorAttribute="User selection";
	set appearance.branchColorGradient=false;
	set appearance.branchLineWidth=1.0;
	set appearance.branchMinLineWidth=0.0;
	set appearance.branchWidthAttribute="Fixed";
	set appearance.foregroundColour=#000000;
	set appearance.hilightingGradient=false;
	set appearance.selectionColour=#2d3680;
	set branchLabels.colorAttribute="User selection";
	set branchLabels.displayAttribute="Branch times";
	set branchLabels.fontName="sansserif";
	set branchLabels.fontSize=8;
	set branchLabels.fontStyle=0;
	set branchLabels.isShown=false;
	set branchLabels.significantDigits=4;
	set layout.expansion=0;
	set layout.layoutType="POLAR";
	set layout.zoom=69;
	set legend.attribute="label";
	set legend.fontSize=10.0;
	set legend.isShown=false;
	set legend.significantDigits=4;
	set nodeBars.barWidth=4.0;
	set nodeBars.displayAttribute=null;
	set nodeBars.isShown=false;
	set nodeLabels.colorAttribute="User selection";
	set nodeLabels.displayAttribute="Node ages";
	set nodeLabels.fontName="sansserif";
	set nodeLabels.fontSize=8;
	set nodeLabels.fontStyle=0;
	set nodeLabels.isShown=false;
	set nodeLabels.significantDigits=4;
	set nodeShapeExternal.colourAttribute="User selection";
	set nodeShapeExternal.isShown=false;
	set nodeShapeExternal.minSize=10.0;
	set nodeShapeExternal.scaleType=Width;
	set nodeShapeExternal.shapeType=Circle;
	set nodeShapeExternal.size=4.0;
	set nodeShapeExternal.sizeAttribute="Fixed";
	set nodeShapeInternal.colourAttribute="User selection";
	set nodeShapeInternal.isShown=false;
	set nodeShapeInternal.minSize=10.0;
	set nodeShapeInternal.scaleType=Width;
	set nodeShapeInternal.shapeType=Circle;
	set nodeShapeInternal.size=4.0;
	set nodeShapeInternal.sizeAttribute="Fixed";
	set polarLayout.alignTipLabels=false;
	set polarLayout.angularRange=0;
	set polarLayout.rootAngle=0;
	set polarLayout.rootLength=100;
	set polarLayout.showRoot=true;
	set radialLayout.spread=0.0;
	set rectilinearLayout.alignTipLabels=false;
	set rectilinearLayout.curvature=0;
	set rectilinearLayout.rootLength=100;
	set scale.offsetAge=0.0;
	set scale.rootAge=1.0;
	set scale.scaleFactor=1.0;
	set scale.scaleRoot=false;
	set scaleAxis.automaticScale=true;
	set scaleAxis.fontSize=8.0;
	set scaleAxis.isShown=false;
	set scaleAxis.lineWidth=1.0;
	set scaleAxis.majorTicks=1.0;
	set scaleAxis.minorTicks=0.5;
	set scaleAxis.origin=0.0;
	set scaleAxis.reverseAxis=false;
	set scaleAxis.showGrid=true;
	set scaleBar.automaticScale=true;
	set scaleBar.fontSize=10.0;
	set scaleBar.isShown=true;
	set scaleBar.lineWidth=1.0;
	set scaleBar.scaleRange=0.0;
	set tipLabels.colorAttribute="User selection";
	set tipLabels.displayAttribute="Names";
	set tipLabels.fontName="sansserif";
	set tipLabels.fontSize=8;
	set tipLabels.fontStyle=0;
	set tipLabels.isShown=true;
	set tipLabels.significantDigits=4;
	set trees.order=false;
	set trees.orderType="increasing";
	set trees.rooting=true;
	set trees.rootingType="User Selection";
	set trees.transform=false;
	set trees.transformType="cladogram";
end;
